# Supplementary material for: Mapping of Determinants of Urinary Sex Steroid Metabolites During Late Pregnancy: Results from Two Spanish Cohorts
Source: Int J Mol Sci. 2025 Nov 29;26(23):11598. doi: 10.3390/ijms262311598 (PMC12692236; doi:10.3390/ijms262311598)
Supplement: Supplementary file 1 [file ijms-26-11598-s001.zip]

Archive with 2 entries (2 files):
- Supplementary-figures_07112025.pdf
- Supplementary_tables_07112025.xlsx
