# Supplementary material for: Mapping of Determinants of Urinary Sex Steroid Metabolites During Late Pregnancy: Results from Two Spanish Cohorts
Source: Int J Mol Sci. 2025 Nov 29;26(23):11598. doi: 10.3390/ijms262311598 (PMC12692236; doi:10.3390/ijms262311598)
Supplement: Supplementary file 1 [file ijms-26-11598-s001.zip › Supplementary_tables_07112025.xlsx]

## Sheet: List_tables
List of tables
Table S1	Full steroid metabolome names, abbreviations, and LOD assessed in urine samples
Table S2	Data preparation steps to select determinants and participants for the statistical analysis
Table S3	Concentration of total steroid hormones in participants from BiSC and INMA cohorts
Table S4	Sulfate/Glucuronide ratio of steroid hormones in participants from BiSC and INMA cohorts
Table S5	Enzymatic activity of steroid metabolites in participants from BiSC and INMA cohorts
Table S6	Steroid molecular features Pearson correlation from BiSC cohort (N=721)
Table S7	ExWAS Analysis of Main Determinants and the Steroid Hormones Molecular Features in the BISC Cohort (n=721)
Table S8	Elastic Net (ENET) Bootstrap Coefficients for Determinants of Hormone Levels in the BiSC Cohort (Training Set, n = 577)
Table S9	Elastic net regression (ENET) tune parameters - BiSC cohort (Test set n= 144)
Table S10	Linear regression association selected ENET determinants and SH molecular features from BiSC (n=721)
Table S11	Linear regression association between selected ENET determinants and SH molecular features from INMA-Sabadell cohort (n=500)
Table S12	Significant and concordant associations between determinants and steroid hormone (SH) molecular features in BiSC (n=721) and INMA-Sabadell (n=500) cohorts
Table S13	Determinants associated with steroid metabolism during pregnancy described in the literature.
Table S14	List of determinants considering in the study

## Sheet: TableS1
Table S1: Full steroid metabolome names, abbreviations, and LOD assessed in urine samples
Metabolite	Metabolite Name	Hormone	Family	LOD (ng/mL)
DHEA-S	DHEA-sulfate	DHEA	Androgen	1
5AD-diS_1	5-androsten-3b17b-diol-diSulfate	DHEA	Androgen	1
5AD-diS_2	5-androsten-3a17b-diol-diSulfate	DHEA	Androgen	1
16OHDHEA-diS_1	16b-hydroxy-DHEA-diSulfate	DHEA	Androgen	5
16OHDHEA-diS_2	16a-hydroxy-DHEA-diSulfate	DHEA	Androgen	5
epiAN-S	epiandrosterone-Sulfate	DHEA	Androgen	1
16OH-DHEAS_1	16b-hydroxy-DHEA-Sulfate	DHEA	Androgen	5
16OH-DHEAS_2	16a-hydroxy-DHEA-Sulfate	DHEA	Androgen	5
T-G	Testosterone-Glucuronide	Testosterone	Androgen	2
T-S	Testosterone-Sulfate	Testosterone	Androgen	2
AN-S	Androsterone-Sulfate	Testosterone	Androgen	1
Etio-S	Etiocholanolone-Sulfate	Testosterone	Androgen	1
Andros-G	Androsterone-Glucuronide	Testosterone	Androgen	10
Etio-G	Etiocholanolone-Glucuronide	Testosterone	Androgen	10
B-S	Corticosterone-Sulfate	Cortiscosterone	Corticosteroid	5
A-S	11-dehydrocorticosterone-Sulfate	Cortiscosterone	Corticosteroid	5
F-S	Cortisol-Sulfate	Cortisol	Corticosteroid	5
E-S	Cortisone-Sulfate	Cortisol	Corticosteroid	5
E-G	Cortisone-Glucuronide	Cortisol	Corticosteroid	5
F-G	Cortisol-Glucuronide	Cortisol	Corticosteroid	5
20DHE-G	20dihydrocortisone-Glucuronide	Cortisol	Corticosteroid	5
20aDHF-G	20a-dihydrocortisol-Glucuronide	Cortisol	Corticosteroid	5
20bDHF-G	20b-dihydrocortisol-Glucuronide	Cortisol	Corticosteroid	5
THE-G	Tetrahydrocortisone-Glucuronide	Cortisol	Corticosteroid	5
Cortolone-G_1	20a-Cortolone-Glucuronide	Cortisol	Corticosteroid	5
Cortolone-G_2	20b-Cortolone-Glucuronide	Cortisol	Corticosteroid	5
E2-S	Estradiol-Sulfate	Estradiol	Estrogen	2
E1-G	Estrone-Glucuronide	Estradiol	Estrogen	10
E1-S	Estrone-Sulfate	Estradiol	Estrogen	2
E3-G	Estriol-Glucuronide	Estriol	Estrogen	50
E3-SG	Estriol-Sulfoglucoconjugated	Estriol	Estrogen	10
E3-S	Estriol-Sulfate	Estriol	Estrogen	2
E4-SG	Estetrol-Sulfoglucoconjugated	Estriol	Estrogen	2
5PD-20one-S	17-hydroxy-5-pregnenolone-3-sulfate	17-hydroxy-pregnenolone	Progestogen	50
PT-diS	Pregnantriol-diSulfate	17-hydroxy-progesterone	Progestogen	2
PT-G	Pregnantriol-Glucuronide	17-hydroxy-progesterone	Progestogen	200
5PD-diS	5-Pregnendiol-DiSulfate	Pregnenolone	Progestogen	5
21OH-5P-diS	21-Hydroxypregnenolone-DiSulfate	Pregnenolone	Progestogen	5
5PD-SG	5-Pregnendiol-Sulfoglucoconjugated	Pregnenolone	Progestogen	50
5PD-G	5-Pregnendiol-Glucuronide	Pregnenolone	Progestogen	200
PD-diS_1	5a-Pregnan-3b,20a-diol-DiSulfate	Progesterone	Progestogen	5
PD_diS_2	5a-Pregnan-3a,20a-diol-DiSulfate	Progesterone	Progestogen	5
PD-diS_3	5b-Pregnan-3a,20a-diol-DiSulfate	Progesterone	Progestogen	5
PD-SG_1	5a-Pregnandiol-3b-sulfate-20a-Glucuronide	Progesterone	Progestogen	50
PD-SG_2	Pregnandiol-sulfoglucoconjugate (unknown stereochemistry)	Progesterone	Progestogen	50
PD-SG_4	Pregnandiol-sulfoglucoconjugate (unknown stereochemistry)	Progesterone	Progestogen	50
PD-SG_5	Pregnandiol-sulfoglucoconjugate (unknown stereochemistry)	Progesterone	Progestogen	50
PD-S_1	5a-Pregnan-3b20a-diol-20-Sulfate	Progesterone	Progestogen	50
PD-S_2	5b-Pregnan-3a20a-diol-20-Sulfate	Progesterone	Progestogen	50
PD-G	Pregnandiol-Glucuronide	Progesterone	Progestogen	200

## Sheet: TableS2
Table S2. Data preparation steps to select determinants and participants for the statistical analysis
		Population selection	Determinant selection
Step 0	Available data	BiSC -> n= 728	BiSC -> p= 48
		INMA -> n= 500	INMA -> p= 42
Step 1	Selection of features with missing values <50%	---	BiSC -> p= 48
			INMA -> p= 32
Step 2	Selection of individuals with missing values <50%	BiSC -> n= 725	---
		INMA -> n= 500
Step 3	Selection of (one among) strongly correlated variables ( r>0.9)	---	BiSC -> p= 47
			INMA -> p= 28
Step 4	Selection of individuals with non missing hormone information adjusted by gestational age	BiSC -> n= 721	---
		INMA -> n= 500

## Sheet: TableS3.
Table S3. Concentration of total steroid hormones in participants from BiSC and INMA-Sabadell cohorts
Hormone (equivalent of µmol/L)	BiSC (n=721)		INMA (n=500)
	Mean (SD)	Median (IQR)	Mean (SD)	Median (IQR)
Total Corticosteroids	8.02 (4.30)	7.10 (4.66)	15.82 (10.87)	14.09 (13.00)
Total Corticosterone	0.77 (0.38)	0.70 (0.48)	1.20 (0.91)	0.97 (1.14)
Total Cortisol	7.25 (4.10)	6.41 (4.33)	14.63 (10.32)	12.71 (12.49)
Total Estrogens	9.69 (7.29)	7.62 (6.89)	13.10 (11.87)	9.60 (10.64)
Total Estradiol	4.09 (5.43)	2.49 (3.67)	6.58 (9.11)	3.69 (5.67)
Total Estriol	5.60 (3.51)	4.68 (3.28)	6.52 (4.81)	5.37 (4.75)
Total Progestogens	165.03 (78.36)	145.99 (84.54)	185.53 (112.75)	168.15 (129.60)
Total Pregnenolone	54.77 (30.67)	48.30 (30.63)	66.13 (44.42)	57.90 (53.37)
Total Progesterone	103.64 (48.69)	92.21 (53.67)	109.77 (66.10)	97.13 (76.55)
Total 17-hydroxy-progesterone	3.76 (1.86)	3.38 (2.10)	5.01 (3.44)	4.43 (4.04)
Total Androgens	9.59 (5.85)	8.29 (6.22)	17.42 (14.50)	13.93 (14.77)
Total DHEA	3.21 (2.55)	2.48 (2.28)	4.84 (5.99)	2.99 (3.95)
Total Testosterone	6.37 (4.18)	5.37 (4.63)	12.58 (10.08)	9.82 (10.95)
SD standard deviation, IQR interquartile range.

## Sheet: TableS4
Table S4. Sulfate/Glucuronide ratio of steroid hormones in participants from BiSC and INMA-Sabadell
	BiSC (n=721)		INMA (n=500)
S/G ratio	Mean (SD)	Median (IQR)	Mean (SD)	Median (IQR)
SG ratio Androgens	0.79 (0.53)	0.66 (0.55)	0.69 (0.59)	0.54 (0.53)
SG ratio Corticosteroids	0.17 (0.10)	0.15 (0.09)	0.13 (0.09)	0.11 (0.11)
SG ratio Cortisol	0.04 (0.02)	0.03 (0.02)	0.03 (0.02)	0.03 (0.03)
SG ratio Estradiol	4.04 (7.05)	2.26 (4.01)	3.54 (4.37)	2.01 (4.16)
SG ratio Estriol	0.39 (0.53)	0.30 (0.29)	0.43 (0.39)	0.33 (0.33)
SG ratio Estrogens	1.15 (1.61)	0.71 (1.11)	1.29 (1.46)	0.75 (1.27)
SG ratio Progesterone	0.12 (0.09)	0.09 (0.10)	0.15 (0.13)	0.11 (0.14)
SG ratio Progestogens	0.09 (0.07)	0.07 (0.07)	0.12 (0.10)	0.09 (0.10)
SG ratio Testosterone	0.24 (0.16)	0.20 (0.18)	0.27 (0.19)	0.23 (0.20)
SD standard deviation, IQR interquartile range, S/G sulfate/glucuronide ratio. S/G ratios were estimated based on raw concentration of steroid hormones (µmol/L) without adjustment by specific gravity and gestational week.

## Sheet: TableS5
Table S5. Enzymatic activity of steroid metabolites in participants from BiSC and INMA-Sabadell
		BiSC (n=721)		INMA (n=500)
Enzymatic activity	product/precursor	Mean (SD)	Median (IQR)	Mean (SD)	Median (IQR)
11𝛃-hydroxysteroid dehydrogenase type 1	∑( F-S, F-G, 20aDHF-G, 20bDHF-G) / ∑(E-S, E-G, 20DHE-G, THE-G, Cortolone-G_1, Cortolone-G_2)	0.12 (0.06)	0.11 (0.04)	0.09 (0.04)	0.09 (0.05)
11𝛃-hydroxysteroid dehydrogenase type 2	∑(E-S, E-G, 20DHE-G, THE-G, Cortolone-G_1, Cortolone-G_2) / ∑(F-S, F-G, 20aDHF-G, 20bDHF-G)	9.52 (3.03)	8.94 (3.39)	13.72 (10.10)	11.32 (7.02)
16𝛂-hydroxylase	∑(E3-G, E3-SG, E3-S, E4-SG) / ( E2-S)	371.84 (322.46)	288.68 (336.15)	333.12 (334.64)	198.40 (332.66)
17𝛃-hydroxysteroid dehydrogenase (17𝛃HSD)	( E2-S) / ∑( E1-G, E1-S)	0.003 (0.003)	0.003 (0.005)	0.004 (0.005)	0.003 (0.005)
20𝛂-reductase	∑(20aDHF-G/540) / ∑(F-S, F-G)	0.13 (0.11)	0.11 (0.11)	0.15 (0.09)	0.13 (0.11)
20𝛃-reductase	∑(20bDHF-G) / ∑(F-S, F-G)	1.35 (0.85)	1.17 (1.08)	0.87 (0.79)	0.66 (0.73)
3𝛃-hydroxysteroid dehydrogenase (3𝛃HSD)	∑(PT-diS, PT-G) / 5PD-20one-S	2.78 (3.36)	1.66 (2.24)	2.53 (3.63)	1.47 (1.87)
5𝛂- reductase (SRD5As)	∑(AN-S, Andros-G) / ∑(Etio-S, Etio-G)	2.87 (1.50)	2.48 (1.51)	2.40 (1.20)	2.10 (1.25)
5𝛃-reductase + 3𝛂- hydroxysteroid dehydrogenase	∑(Cortolone-G_1, Cortolone-G_2, THE-G) / ∑(E-S, E-G)	16.41 (8.37)	14.92 (9.07)	31.16 (53.67)	16.81 (13.89)
P450 aromatase	( E2-S) / ∑(T-G, T-S)	0.42 (0.51)	0.28 (0.65)	0.79 (1.33)	0.36 (0.89)
∆4 17,20 lyase (CYP17A1)	∑( DHEA-S, 16OHDHEA-diS_1, 16OHDHEA-diS_2, 16OH-DHEAS_1, 16OH-DHEAS_2) / (5PD-20one-S)	1.44 (1.04)	1.15 (0.80)	1.26 (1.11)	0.99 (0.76)
Global 17,20 lyase	DHEA production /5PD-20one-S	1.60 (1.14)	1.28 (0.90)	1.46 (1.25)	1.14 (0.85)
Global 17𝛂-hydroxylase	∑ (5PD-20one-S + 17-hydroxy-progesterone production) / ∑(pregnenolone production + progesterone production)	0.04 (0.02)	0.04 (0.02)	0.06 (0.10)	0.05 (0.03)
Global 21-hydroxylase	Corticosteroid production / Progesterone production	0.08 (0.04)	0.07 (0.04)	0.20 (0.71)	0.13 (0.09)
Global 3𝛃-HSD	∑ (Progesterone + 17-hydroxy-progesterone production + testosterone production) / ∑ (pregnenolone production + 5PD-20one-S + DHEA production)	2.00 (0.55)	1.93 (0.68)	1.86 (0.62)	1.76 (0.64)
Global CYP17	∑ (AN-S + Andros-G + Etio-S + Etio-G)/ Progesterone production	0.06 (0.04)	0.06 (0.04)	0.18 (0.78)	0.10 (0.07)
Global aromatase	Estradiol production / testosterone production	0.68 (0.68)	0.47 (0.66)	0.55 (0.52)	0.37 (0.55)
SD standard deviation, IQR interquartile range. Enzymatic ratios were estimated based on raw concentration of steroid hormones (µmol/L) without adjustment by specific gravity and gestational week.

## Sheet: TableS6
Table S6: Steroid molecular features Pearson correlation from BiSC cohort (N=721)
	T-G	T-S	DHEA-S	5AD-diS_1	5AD-diS_2	16OHDHEA-diS_1	16OHDHEA-diS_2	epiAN-S	AN-S	Etio-S	16OH-DHEAS_1	16OH-DHEAS_2	Andros-G	Etio-G	E3-G	E3-SG	E3-S	E2-S	E1-G	E1-S	E4-SG	F-S	E-S	B-S	A-S	E-G	F-G	20DHE-G	20aDHF-G	20bDHF-G	THE-G	Cortolone-G_1	Cortolone-G_2	5PD-diS	PD-diS_1	PD_diS_2	PD-diS_3	21OH-5P-diS	PT-diS	5PD-SG	PD-SG_1	PD-SG_2	PD-SG_4	PD-SG_5	PD-S_1	PD-S_2	5PD-20one-S	5PD-G	PD-G
T-G	1	0.14	0.05	0.04	0.1	0.04	0.12	0.08	0.04	0.13	0.1	0.05	0.13	0.11	0	0.06	0.08	0.08	0.05	0.02	0.07	0.04	0.02	0.06	-0.01	0.05	0.01	0.08	0.11	0.04	0.09	0.12	-0.02	0.08	0.02	-0.01	0.06	0.04	0.09	0.07	0	0.04	0.02	-0.01	0.08	-0.01	0.02	0.06	0.09
T-S	0.14	1	0.13	0.09	0.04	0.06	0.05	0.09	0.03	0.05	0.02	0.02	0.02	0	0.02	0.1	0.08	0.22	0	0.06	0.08	0.05	0.09	0.05	0.09	0.05	0.07	0.08	0.07	-0.01	0	0.05	-0.01	0.05	0.07	0.04	0.08	0.07	0.02	0.02	0.03	0.04	0.03	-0.03	0.15	0.06	0.05	0.02	0.06
DHEA-S	0.05	0.13	1	0.63	0.64	0.41	0.25	0.81	0.66	0.49	0.41	0.72	0.3	0.43	0.13	0.18	0.5	-0.18	0.36	0.83	0.14	0.27	0.25	0.25	0.27	0.11	0.11	0.05	0	0.11	0.15	0.1	0.13	0.44	0.18	0.17	0.24	0.49	0.01	0.18	0.03	-0.15	0.09	0.1	0.68	0.55	0.73	0.09	0.14
5AD-diS_1	0.04	0.09	0.09	1	0.81	0.75	0.67	0.48	0.38	0.42	0.49	0.47	0.28	0.39	0.22	0.42	0.5	-0.11	0.35	0.52	0.4	0.54	0.44	0.47	0.37	0.16	0.19	0.23	0.07	0.09	0.13	0.23	0.12	0.73	0.48	0.5	0.36	0.71	0.26	0.45	0.24	0.16	0.34	0.29	0.29	0.39	0.52	0.17	0.26
5AD-diS_2	0.1	0.04	0.64	0.81	1	0.81	0.71	0.51	0.39	0.43	0.59	0.58	0.43	0.49	0.33	0.52	0.62	-0.14	0.4	0.56	0.47	0.47	0.44	0.47	0.49	0.19	0.22	0.25	0.11	0.17	0.2	0.28	0.2	0.65	0.48	0.43	0.35	0.76	0.3	0.45	0.28	0.25	0.38	0.34	0.38	0.44	0.6	0.3	0.37
16OHDHEA-diS_1	0.04	0.06	0.41	0.75	0.81	1	0.86	0.31	0.23	0.28	0.57	0.41	0.3	0.35	0.34	0.71	0.57	-0.08	0.25	0.37	0.62	0.51	0.5	0.47	0.49	0.22	0.2	0.35	0.18	0.16	0.09	0.29	0.13	0.66	0.59	0.56	0.36	0.76	0.44	0.51	0.41	0.41	0.5	0.35	0.18	0.34	0.48	0.38	0.38
16OHDHEA-diS_2	0.12	0.05	0.25	0.67	0.71	0.86	1	0.14	0.04	0.22	0.54	0.28	0.22	0.25	0.28	0.71	0.49	-0.05	0.11	0.19	0.64	0.51	0.48	0.46	0.42	0.18	0.14	0.36	0.19	0.13	0.08	0.3	0.06	0.63	0.56	0.54	0.38	0.63	0.57	0.54	0.41	0.53	0.49	0.37	0.08	0.25	0.33	0.39	0.43
epiAN-S	0.08	0.09	0.81	0.48	0.51	0.31	0.14	1	0.88	0.65	0.31	0.52	0.41	0.49	0.12	0.14	0.44	-0.2	0.53	0.83	0.06	0.23	0.2	0.21	0.26	0.13	0.13	0.08	-0.01	0.05	0.09	0.12	0.09	0.37	0.24	0.22	0.21	0.43	-0.18	0.13	0.08	-0.29	0.12	0.08	0.64	0.57	0.63	0.16	0.19
AN-S	0.04	0.03	0.66	0.38	0.39	0.23	0.04	0.88	1	0.68	0.2	0.4	0.41	0.45	0.06	0.04	0.28	-0.19	0.61	0.75	-0.04	0.24	0.16	0.2	0.23	0.13	0.17	0.08	-0.04	0.04	0.12	0.13	0.13	0.29	0.14	0.24	0.17	0.34	-0.29	0.07	-0.04	-0.39	0.11	0.03	0.49	0.52	0.48	0.12	0.11
Etio-S	0.13	0.05	0.49	0.42	0.43	0.28	0.22	0.65	0.68	1	0.21	0.24	0.48	0.66	0.07	0.11	0.22	-0.05	0.51	0.46	0.05	0.32	0.19	0.3	0.13	0.13	0.13	0.01	-0.07	0.27	0.36	0.31	0.26	0.32	0.05	0.11	0.18	0.31	-0.19	0.05	-0.15	-0.31	-0.03	0.03	0.3	0.38	0.26	0.15	0.18
16OH-DHEAS_1	0.1	0.02	0.41	0.49	0.59	0.57	0.54	0.31	0.2	0.21	1	0.64	0.28	0.22	0.28	0.43	0.46	-0.09	0.19	0.35	0.42	0.3	0.3	0.28	0.39	0.28	0.17	0.33	0.16	0.29	0.11	0.23	0.06	0.43	0.36	0.22	0.27	0.54	0.35	0.32	0.24	0.29	0.26	0.18	0.23	0.22	0.61	0.33	0.28
16OH-DHEAS_2	0.05	0.02	0.72	0.47	0.58	0.41	0.28	0.52	0.4	0.24	0.64	1	0.17	0.23	0.2	0.26	0.53	-0.21	0.13	0.66	0.24	0.17	0.21	0.13	0.26	0.07	0.03	0.09	0.02	0.2	0.11	0.04	0.1	0.34	0.16	0.14	0.21	0.42	0.2	0.12	0.01	0.07	0.07	0.05	0.47	0.42	0.78	0.09	0.03
Andros-G	0.13	0.02	0.3	0.28	0.43	0.3	0.22	0.41	0.41	0.48	0.28	0.17	1	0.74	0.09	0.14	0.09	0.02	0.34	0.17	0.11	0.16	0.14	0.24	0.15	0.35	0.28	0.32	0.1	0.31	0.36	0.47	0.38	0.1	0.01	-0.02	0.09	0.3	-0.01	0.15	0.01	-0.04	0.07	0.11	0.05	0.04	0.13	0.32	0.35
Etio-G	0.11	0	0.43	0.39	0.49	0.35	0.25	0.49	0.45	0.66	0.22	0.23	0.74	1	0.13	0.16	0.18	-0.03	0.4	0.29	0.1	0.17	0.09	0.23	0.09	0.22	0.26	0.03	-0.01	0.4	0.5	0.42	0.52	0.21	-0.04	-0.04	0.13	0.35	-0.12	0.12	-0.05	-0.22	-0.07	0.2	0.17	0.23	0.18	0.3	0.29
E3-G	0	0.02	0.13	0.22	0.33	0.34	0.28	0.12	0.06	0.07	0.28	0.2	0.09	0.13	1	0.52	0.44	-0.04	0.23	0.21	0.46	0.29	0.22	0.21	0.38	0.16	0.16	0.13	0.01	0.1	0.05	0.14	0.11	0.16	0.24	0.13	0.08	0.28	0.07	0.06	0.2	0.14	0.14	0.15	0.2	0.2	0.23	0.16	0.17
E3-SG	0.06	0.1	0.18	0.42	0.52	0.71	0.71	0.14	0.04	0.11	0.43	0.26	0.14	0.16	0.52	1	0.64	-0.03	0.13	0.29	0.78	0.41	0.41	0.39	0.5	0.22	0.19	0.34	0.22	0.16	0.02	0.25	0.1	0.4	0.5	0.45	0.3	0.47	0.47	0.44	0.48	0.52	0.56	0.32	0.14	0.31	0.3	0.48	0.45
E3-S	0.08	0.08	0.5	0.5	0.62	0.57	0.49	0.44	0.28	0.22	0.46	0.53	0.09	0.18	0.44	0.64	1	-0.17	0.2	0.66	0.51	0.33	0.42	0.31	0.49	0.15	0.14	0.18	0.11	0	-0.04	0.08	-0.03	0.46	0.47	0.34	0.24	0.48	0.24	0.32	0.37	0.25	0.39	0.18	0.48	0.48	0.65	0.24	0.31
E2-S	0.08	0.22	-0.18	-0.11	-0.14	-0.08	-0.05	-0.2	-0.19	-0.05	-0.09	-0.21	0.02	-0.03	-0.04	-0.03	-0.17	1	-0.12	-0.27	0	-0.02	-0.02	-0.01	-0.05	0.05	0	0.02	0.07	0.08	0.03	0.05	0.04	-0.07	-0.02	-0.03	0	-0.06	0.02	-0.03	-0.02	0.06	-0.04	0.02	-0.09	-0.14	-0.21	-0.02	0
E1-G	0.05	0	0.36	0.35	0.4	0.25	0.11	0.53	0.61	0.51	0.19	0.13	0.34	0.4	0.23	0.13	0.2	-0.12	1	0.49	0.01	0.32	0.2	0.26	0.24	0.18	0.24	0.11	-0.03	0.15	0.22	0.23	0.17	0.18	0.08	0.15	0.11	0.3	-0.34	0.1	0.02	-0.33	0.2	0.16	0.21	0.24	0.18	0.14	0.12
E1-S	0.02	0.06	0.83	0.52	0.56	0.37	0.19	0.83	0.75	0.46	0.35	0.66	0.17	0.29	0.21	0.29	0.66	-0.27	0.49	1	0.19	0.25	0.24	0.23	0.35	0.09	0.14	0.05	0	0.04	0.03	0.01	0.04	0.43	0.31	0.31	0.25	0.48	-0.09	0.16	0.13	-0.18	0.22	0.1	0.7	0.63	0.77	0.16	0.13
E4-SG	0.07	0.08	0.14	0.4	0.47	0.62	0.64	0.06	-0.04	0.05	0.42	0.24	0.11	0.1	0.46	0.78	0.51	0	0.01	0.19	1	0.37	0.37	0.35	0.42	0.17	0.12	0.33	0.19	0.13	0	0.19	0.02	0.39	0.46	0.42	0.29	0.43	0.5	0.38	0.42	0.54	0.46	0.27	0.11	0.19	0.28	0.36	0.32
F-S	0.04	0.05	0.27	0.54	0.47	0.51	0.51	0.23	0.24	0.32	0.3	0.17	0.16	0.17	0.29	0.41	0.33	-0.02	0.32	0.25	0.37	1	0.6	0.6	0.55	0.41	0.42	0.42	0.16	0.16	0.19	0.36	0.19	0.5	0.41	0.51	0.35	0.42	0.26	0.35	0.25	0.26	0.4	0.35	0.14	0.32	0.29	0.19	0.27
E-S	0.02	0.09	0.25	0.44	0.44	0.5	0.48	0.2	0.16	0.19	0.3	0.21	0.14	0.09	0.22	0.41	0.42	-0.02	0.2	0.24	0.37	0.6	1	0.45	0.46	0.32	0.27	0.41	0.22	0.06	0.01	0.21	0.03	0.39	0.39	0.36	0.24	0.35	0.25	0.28	0.28	0.3	0.37	0.26	0.14	0.21	0.3	0.19	0.23
B-S	0.06	0.05	0.25	0.47	0.47	0.47	0.46	0.21	0.2	0.3	0.28	0.13	0.24	0.23	0.21	0.39	0.31	-0.01	0.26	0.23	0.35	0.6	0.45	1	0.6	0.36	0.3	0.38	0.13	0.21	0.12	0.32	0.12	0.39	0.38	0.34	0.26	0.41	0.21	0.32	0.27	0.25	0.34	0.26	0.16	0.28	0.24	0.33	0.35
A-S	-0.01	0.09	0.27	0.37	0.49	0.49	0.42	0.26	0.23	0.13	0.39	0.26	0.15	0.09	0.38	0.5	0.49	-0.05	0.24	0.35	0.42	0.55	0.46	0.6	1	0.39	0.32	0.43	0.16	0.16	0.04	0.23	0.07	0.36	0.49	0.41	0.26	0.46	0.28	0.33	0.4	0.38	0.48	0.29	0.34	0.41	0.44	0.37	0.36
E-G	0.05	0.05	0.11	0.16	0.19	0.22	0.18	0.13	0.13	0.13	0.28	0.07	0.35	0.22	0.16	0.22	0.15	0.05	0.18	0.09	0.17	0.41	0.32	0.36	0.39	1	0.62	0.61	0.27	0.37	0.29	0.51	0.37	0.16	0.24	0.14	0.15	0.22	0.07	0.24	0.28	0.19	0.31	0.25	0.12	0.18	0.12	0.33	0.36
F-G	0.01	0.07	0.11	0.19	0.22	0.2	0.14	0.13	0.17	0.13	0.17	0.03	0.28	0.26	0.16	0.19	0.14	0	0.24	0.14	0.12	0.42	0.27	0.3	0.32	0.62	1	0.41	0.23	0.24	0.34	0.42	0.5	0.19	0.17	0.16	0.12	0.23	-0.02	0.23	0.22	0.09	0.26	0.23	0.1	0.21	0.11	0.21	0.28
20DHE-G	0.08	0.08	0.05	0.23	0.25	0.35	0.36	0.08	0.08	0.01	0.33	0.09	0.32	0.03	0.13	0.34	0.18	0.02	0.11	0.05	0.33	0.42	0.41	0.38	0.43	0.61	0.41	1	0.38	0.18	0.03	0.55	0.07	0.22	0.39	0.3	0.19	0.26	0.27	0.3	0.34	0.41	0.44	0.15	0.05	0.11	0.14	0.37	0.35
20aDHF-G	0.11	0.07	0	0.07	0.11	0.18	0.19	-0.01	-0.04	-0.07	0.16	0.02	0.1	-0.01	0.01	0.22	0.11	0.07	-0.03	0	0.19	0.16	0.22	0.13	0.16	0.27	0.23	0.38	1	0.09	0.02	0.23	0.1	0.1	0.23	0.15	0.1	0.14	0.18	0.23	0.26	0.26	0.26	0.15	0.05	0.07	0.05	0.25	0.26
20bDHF-G	0.04	-0.01	0.11	0.09	0.17	0.16	0.13	0.05	0.04	0.27	0.29	0.2	0.31	0.4	0.1	0.16	0	0.08	0.15	0.04	0.13	0.16	0.06	0.21	0.16	0.37	0.24	0.18	0.09	1	0.62	0.54	0.53	0.06	-0.02	-0.09	0.13	0.14	0.01	0.11	-0.02	0.01	-0.01	0.22	0.08	0.17	0.06	0.35	0.26
THE-G	0.09	0	0.15	0.13	0.2	0.09	0.08	0.09	0.12	0.36	0.11	0.11	0.36	0.5	0.05	0.02	-0.04	0.03	0.22	0.03	0	0.19	0.01	0.12	0.04	0.29	0.34	0.03	0.02	0.62	1	0.66	0.71	0.03	-0.22	-0.15	0.07	0.08	-0.1	-0.01	-0.23	-0.16	-0.17	0.23	0	0.11	-0.02	0.06	0.12
Cortolone-G_1	0.12	0.05	0.1	0.23	0.28	0.29	0.3	0.12	0.13	0.31	0.23	0.04	0.47	0.42	0.14	0.25	0.08	0.05	0.23	0.01	0.19	0.36	0.21	0.32	0.23	0.51	0.42	0.55	0.23	0.54	0.66	1	0.6	0.14	0.12	0.07	0.13	0.22	0.07	0.19	0.09	0.13	0.15	0.26	0.01	0.15	0.03	0.37	0.42
Cortolone-G_2	-0.02	-0.01	0.13	0.12	0.2	0.13	0.06	0.09	0.13	0.26	0.06	0.1	0.38	0.52	0.11	0.1	-0.03	0.04	0.17	0.04	0.02	0.19	0.03	0.12	0.07	0.37	0.5	0.07	0.1	0.53	0.71	0.6	1	0.02	-0.13	-0.08	0.09	0.14	-0.09	0.1	-0.08	-0.1	-0.04	0.27	0.01	0.18	0.02	0.23	0.23
5PD-diS	0.08	0.05	0.44	0.73	0.65	0.66	0.63	0.37	0.29	0.32	0.43	0.34	0.1	0.21	0.16	0.4	0.46	-0.07	0.18	0.43	0.39	0.5	0.39	0.39	0.36	0.16	0.19	0.22	0.1	0.06	0.03	0.14	0.02	1	0.74	0.72	0.39	0.74	0.37	0.55	0.37	0.25	0.45	0.38	0.33	0.46	0.47	0.16	0.27
PD-diS_1	0.02	0.07	0.18	0.48	0.48	0.59	0.56	0.24	0.14	0.05	0.36	0.16	0.01	-0.04	0.24	0.5	0.47	-0.02	0.08	0.31	0.46	0.41	0.39	0.38	0.49	0.24	0.17	0.39	0.23	-0.02	-0.22	0.12	-0.13	0.74	1	0.79	0.37	0.66	0.44	0.49	0.69	0.49	0.62	0.42	0.33	0.39	0.39	0.34	0.37
PD_diS_2	-0.01	0.04	0.17	0.5	0.43	0.56	0.54	0.22	0.24	0.11	0.22	0.14	-0.02	-0.04	0.13	0.45	0.34	-0.03	0.15	0.31	0.42	0.51	0.36	0.34	0.41	0.14	0.16	0.3	0.15	-0.09	-0.15	0.07	-0.08	0.72	0.79	1	0.48	0.56	0.53	0.5	0.49	0.48	0.69	0.41	0.19	0.44	0.34	0.22	0.3
PD-diS_3	0.06	0.08	0.24	0.36	0.35	0.36	0.38	0.21	0.17	0.18	0.27	0.21	0.09	0.13	0.08	0.3	0.24	0	0.11	0.25	0.29	0.35	0.24	0.26	0.26	0.15	0.12	0.19	0.1	0.13	0.07	0.13	0.09	0.39	0.37	0.48	1	0.38	0.36	0.39	0.23	0.3	0.38	0.35	0.21	0.36	0.31	0.24	0.27
21OH-5P-diS	0.04	0.07	0.49	0.71	0.76	0.76	0.63	0.43	0.34	0.31	0.54	0.42	0.3	0.35	0.28	0.47	0.48	-0.06	0.3	0.48	0.43	0.42	0.35	0.41	0.46	0.22	0.23	0.26	0.14	0.14	0.08	0.22	0.14	0.74	0.66	0.56	0.38	1	0.27	0.44	0.35	0.21	0.39	0.35	0.35	0.41	0.57	0.3	0.33
PT-diS	0.09	0.02	0.01	0.26	0.3	0.44	0.57	-0.18	-0.29	-0.19	0.35	0.2	-0.01	-0.12	0.07	0.47	0.24	0.02	-0.34	-0.09	0.5	0.26	0.25	0.21	0.28	0.07	-0.02	0.27	0.18	0.01	-0.1	0.07	-0.09	0.37	0.44	0.53	0.36	0.27	1	0.4	0.35	0.79	0.45	0.24	-0.04	0.13	0.22	0.27	0.3
5PD-SG	0.07	0.02	0.18	0.45	0.45	0.51	0.54	0.13	0.07	0.05	0.32	0.12	0.15	0.12	0.06	0.44	0.32	-0.03	0.1	0.16	0.38	0.35	0.28	0.32	0.33	0.24	0.23	0.3	0.23	0.11	-0.01	0.19	0.1	0.55	0.49	0.5	0.39	0.44	0.4	1	0.61	0.42	0.72	0.48	0.14	0.3	0.27	0.35	0.49
PD-SG_1	0	0.03	0.03	0.24	0.28	0.41	0.41	0.08	-0.04	-0.15	0.24	0.01	0.01	-0.05	0.2	0.48	0.37	-0.02	0.02	0.13	0.42	0.25	0.28	0.27	0.4	0.28	0.22	0.34	0.26	-0.02	-0.23	0.09	-0.08	0.37	0.69	0.49	0.23	0.35	0.35	0.61	1	0.54	0.73	0.54	0.2	0.23	0.23	0.42	0.5
PD-SG_2	0.04	0.04	-0.15	0.16	0.25	0.41	0.53	-0.29	-0.39	-0.31	0.29	0.07	-0.04	-0.22	0.14	0.52	0.25	0.06	-0.33	-0.18	0.54	0.26	0.3	0.25	0.38	0.19	0.09	0.41	0.26	0.01	-0.16	0.13	-0.1	0.25	0.49	0.48	0.3	0.21	0.79	0.42	0.54	1	0.57	0.33	-0.06	0.12	0.13	0.34	0.33
PD-SG_4	0.02	0.03	0.09	0.34	0.38	0.5	0.49	0.12	0.11	-0.03	0.26	0.07	0.07	-0.07	0.14	0.56	0.39	-0.04	0.2	0.22	0.46	0.4	0.37	0.34	0.48	0.31	0.26	0.44	0.26	-0.01	-0.17	0.15	-0.04	0.45	0.62	0.69	0.38	0.39	0.45	0.72	0.73	0.57	1	0.49	0.14	0.34	0.27	0.4	0.47
PD-SG_5	-0.01	-0.03	0.1	0.29	0.34	0.35	0.37	0.08	0.03	0.03	0.18	0.05	0.11	0.2	0.15	0.32	0.18	0.02	0.16	0.1	0.27	0.35	0.26	0.26	0.29	0.25	0.23	0.15	0.15	0.22	0.23	0.26	0.27	0.38	0.42	0.41	0.35	0.35	0.24	0.48	0.54	0.33	0.49	1	0.1	0.27	0.14	0.29	0.33
PD-S_1	0.08	0.15	0.68	0.29	0.38	0.18	0.08	0.64	0.49	0.3	0.23	0.47	0.05	0.17	0.2	0.14	0.48	-0.09	0.21	0.7	0.11	0.14	0.14	0.16	0.34	0.12	0.1	0.05	0.05	0.08	0	0.01	0.01	0.33	0.33	0.19	0.21	0.35	-0.04	0.14	0.2	-0.06	0.14	0.1	1	0.67	0.58	0.17	0.2
PD-S_2	-0.01	0.06	0.55	0.39	0.44	0.34	0.25	0.57	0.52	0.38	0.22	0.42	0.04	0.23	0.2	0.31	0.48	-0.14	0.24	0.63	0.19	0.32	0.21	0.28	0.41	0.18	0.21	0.11	0.07	0.17	0.11	0.15	0.18	0.46	0.39	0.44	0.36	0.41	0.13	0.3	0.23	0.12	0.34	0.27	0.67	1	0.56	0.33	0.36
5PD-20one-S	0.02	0.05	0.73	0.52	0.6	0.48	0.33	0.63	0.48	0.26	0.61	0.78	0.13	0.18	0.23	0.3	0.65	-0.21	0.18	0.77	0.28	0.29	0.3	0.24	0.44	0.12	0.11	0.14	0.05	0.06	-0.02	0.03	0.02	0.47	0.39	0.34	0.31	0.57	0.22	0.27	0.23	0.13	0.27	0.14	0.58	0.56	1	0.22	0.2
5PD-G	0.06	0.02	0.09	0.17	0.3	0.38	0.39	0.16	0.12	0.15	0.33	0.09	0.32	0.3	0.16	0.48	0.24	-0.02	0.14	0.16	0.36	0.19	0.19	0.33	0.37	0.33	0.21	0.37	0.25	0.35	0.06	0.37	0.23	0.16	0.34	0.22	0.24	0.3	0.27	0.35	0.42	0.34	0.4	0.29	0.17	0.33	0.22	1	0.71
PD-G	0.09	0.06	0.14	0.26	0.37	0.38	0.43	0.19	0.11	0.18	0.28	0.03	0.35	0.29	0.17	0.45	0.31	0	0.12	0.13	0.32	0.27	0.23	0.35	0.36	0.36	0.28	0.35	0.26	0.26	0.12	0.42	0.23	0.27	0.37	0.3	0.27	0.33	0.3	0.49	0.5	0.33	0.47	0.33	0.2	0.36	0.2	0.71	1
PT-G	0.19	0.03	0.18	0.29	0.44	0.42	0.41	0.23	0.19	0.31	0.46	0.14	0.55	0.47	0.4	0.48	0.34	-0.01	0.36	0.19	0.32	0.3	0.2	0.36	0.34	0.42	0.38	0.4	0.18	0.36	0.33	0.55	0.33	0.2	0.19	0.1	0.15	0.36	0.11	0.26	0.22	0.15	0.26	0.17	0.1	0.18	0.21	0.49	0.56
Total Testosterone	0.16	0.05	0.46	0.38	0.51	0.34	0.23	0.6	0.6	0.69	0.29	0.25	0.94	0.87	0.1	0.14	0.17	-0.02	0.47	0.34	0.09	0.21	0.15	0.28	0.17	0.31	0.29	0.23	0.06	0.32	0.41	0.46	0.42	0.19	0.02	0.03	0.15	0.36	-0.1	0.14	-0.03	-0.17	0.04	0.12	0.19	0.2	0.23	0.32	0.34
Total DHEA	0.09	0.09	0.79	0.7	0.8	0.7	0.58	0.62	0.46	0.39	0.8	0.85	0.33	0.38	0.3	0.46	0.63	-0.12	0.28	0.69	0.43	0.38	0.38	0.35	0.43	0.21	0.16	0.26	0.11	0.23	0.14	0.2	0.12	0.56	0.39	0.32	0.34	0.66	0.3	0.33	0.2	0.19	0.26	0.2	0.53	0.47	0.81	0.27	0.25
Total Androgens	0.16	0.09	0.66	0.56	0.7	0.54	0.41	0.69	0.63	0.66	0.55	0.53	0.83	0.8	0.19	0.3	0.38	-0.05	0.44	0.52	0.25	0.31	0.27	0.35	0.3	0.32	0.28	0.29	0.1	0.34	0.36	0.43	0.35	0.36	0.18	0.15	0.26	0.54	0.06	0.25	0.05	-0.03	0.13	0.17	0.36	0.33	0.5	0.36	0.36
Total Corticosterone	0.03	0.07	0.3	0.5	0.56	0.56	0.52	0.26	0.24	0.24	0.38	0.22	0.24	0.19	0.33	0.5	0.46	-0.03	0.3	0.32	0.44	0.67	0.53	0.88	0.88	0.42	0.36	0.46	0.17	0.21	0.09	0.32	0.11	0.44	0.49	0.44	0.31	0.51	0.29	0.38	0.38	0.36	0.46	0.32	0.27	0.39	0.37	0.41	0.42
Total Cortisol	0.1	0.03	0.15	0.22	0.29	0.25	0.24	0.12	0.14	0.36	0.22	0.1	0.48	0.53	0.13	0.2	0.05	0.05	0.26	0.04	0.14	0.36	0.18	0.29	0.2	0.54	0.52	0.37	0.2	0.69	0.87	0.9	0.8	0.12	-0.02	-0.01	0.15	0.2	0.01	0.15	-0.02	0.02	0.05	0.31	0.02	0.18	0.03	0.31	0.35
Total Corticosteroids	0.1	0.04	0.18	0.27	0.34	0.31	0.29	0.15	0.16	0.38	0.25	0.13	0.49	0.54	0.16	0.25	0.1	0.05	0.27	0.08	0.18	0.43	0.23	0.38	0.3	0.56	0.53	0.41	0.21	0.69	0.85	0.89	0.78	0.16	0.04	0.04	0.18	0.25	0.04	0.19	0.02	0.06	0.1	0.33	0.05	0.22	0.08	0.35	0.39
Total Estradiol	0.04	0.1	0.8	0.52	0.57	0.37	0.19	0.84	0.78	0.52	0.32	0.57	0.24	0.35	0.23	0.27	0.59	-0.18	0.66	0.96	0.16	0.3	0.26	0.27	0.35	0.12	0.18	0.08	0	0.07	0.08	0.07	0.08	0.4	0.29	0.3	0.25	0.48	-0.17	0.16	0.12	-0.23	0.24	0.12	0.68	0.59	0.68	0.17	0.15
Total Estriol	0.05	0.09	0.27	0.42	0.55	0.62	0.57	0.23	0.11	0.13	0.45	0.34	0.13	0.18	0.85	0.83	0.75	-0.07	0.22	0.39	0.7	0.41	0.4	0.36	0.54	0.22	0.2	0.27	0.14	0.12	0.01	0.2	0.08	0.38	0.47	0.35	0.25	0.48	0.29	0.31	0.42	0.37	0.41	0.27	0.3	0.35	0.42	0.34	0.36
Total Estrogens	0.05	0.14	0.67	0.56	0.67	0.59	0.44	0.65	0.52	0.39	0.44	0.54	0.22	0.31	0.61	0.64	0.79	-0.08	0.49	0.8	0.5	0.42	0.38	0.38	0.53	0.19	0.23	0.2	0.09	0.11	0.05	0.14	0.09	0.47	0.46	0.39	0.31	0.57	0.08	0.28	0.32	0.09	0.37	0.23	0.63	0.57	0.66	0.29	0.3
Total Progesterone	0.09	0.07	0.23	0.35	0.46	0.47	0.5	0.27	0.17	0.2	0.33	0.12	0.3	0.26	0.21	0.53	0.42	-0.01	0.14	0.26	0.39	0.35	0.3	0.41	0.46	0.38	0.3	0.39	0.27	0.25	0.09	0.4	0.2	0.39	0.51	0.44	0.37	0.42	0.37	0.58	0.6	0.43	0.59	0.42	0.35	0.53	0.33	0.72	0.96
Total Pregnenolone	0.07	0.02	0.12	0.23	0.35	0.44	0.44	0.18	0.14	0.17	0.36	0.12	0.33	0.32	0.17	0.51	0.28	-0.02	0.15	0.19	0.39	0.23	0.22	0.36	0.39	0.34	0.23	0.39	0.25	0.35	0.07	0.38	0.23	0.23	0.39	0.28	0.28	0.36	0.3	0.41	0.45	0.36	0.44	0.32	0.19	0.36	0.26	1	0.73
Total 17-hydroxy-progesterone	0.19	0.03	0.17	0.31	0.45	0.45	0.45	0.21	0.16	0.29	0.48	0.15	0.54	0.46	0.39	0.51	0.35	-0.01	0.33	0.18	0.36	0.32	0.22	0.37	0.36	0.42	0.37	0.42	0.2	0.36	0.31	0.55	0.31	0.22	0.21	0.14	0.18	0.37	0.18	0.29	0.25	0.21	0.29	0.18	0.1	0.19	0.22	0.5	0.58
Total Progestogens	0.09	0.06	0.23	0.34	0.46	0.5	0.52	0.27	0.18	0.21	0.39	0.16	0.35	0.31	0.22	0.56	0.41	-0.02	0.16	0.27	0.42	0.33	0.29	0.42	0.48	0.39	0.29	0.42	0.28	0.31	0.09	0.42	0.23	0.36	0.5	0.41	0.37	0.45	0.37	0.55	0.58	0.43	0.57	0.41	0.32	0.5	0.36	0.88	0.92
SG ratio Testosterone	-0.02	0.11	0.45	0.21	0.11	0.02	-0.07	0.62	0.72	0.56	0.01	0.24	-0.23	-0.04	-0.01	-0.05	0.2	-0.14	0.41	0.61	-0.11	0.21	0.12	0.08	0.12	-0.1	-0.04	-0.13	-0.14	-0.11	-0.07	-0.14	-0.12	0.26	0.13	0.25	0.12	0.13	-0.29	-0.05	-0.11	-0.39	0.03	-0.09	0.46	0.5	0.34	-0.12	-0.11
SG ratio Androgens	-0.03	0.09	0.56	0.32	0.27	0.21	0.14	0.42	0.33	0.12	0.44	0.66	-0.43	-0.29	0.13	0.14	0.43	-0.16	0.09	0.62	0.14	0.18	0.19	0.07	0.22	-0.09	-0.1	-0.04	-0.04	-0.08	-0.17	-0.22	-0.23	0.35	0.26	0.25	0.2	0.27	0.09	0.06	0.05	0	0.1	-0.03	0.54	0.45	0.66	-0.1	-0.13
SG ratio Cortisol	-0.05	0.03	0.12	0.3	0.19	0.27	0.27	0.11	0.09	-0.03	0.09	0.08	-0.26	-0.31	0.15	0.22	0.29	-0.06	0.06	0.2	0.23	0.56	0.52	0.29	0.32	-0.09	-0.07	0.08	0.01	-0.46	-0.6	-0.45	-0.53	0.35	0.4	0.46	0.18	0.21	0.23	0.19	0.26	0.23	0.33	0.05	0.11	0.12	0.24	-0.09	-0.05
SG ratio Corticosteroids	-0.06	0.03	0.13	0.26	0.22	0.27	0.26	0.12	0.09	-0.09	0.13	0.09	-0.24	-0.31	0.17	0.26	0.35	-0.07	0.04	0.24	0.26	0.36	0.38	0.45	0.53	-0.1	-0.12	0.08	-0.01	-0.44	-0.67	-0.51	-0.6	0.3	0.44	0.42	0.16	0.25	0.25	0.2	0.33	0.28	0.36	0.02	0.19	0.17	0.29	0.03	0.03
SG ratio Estradiol	-0.01	0.11	0.73	0.37	0.38	0.27	0.14	0.61	0.46	0.2	0.27	0.66	-0.02	0.08	0.09	0.25	0.61	-0.2	-0.08	0.82	0.21	0.09	0.15	0.1	0.25	-0.02	0.01	-0.01	0.02	-0.05	-0.11	-0.13	-0.07	0.37	0.31	0.27	0.23	0.36	0.12	0.12	0.14	0.01	0.13	0.01	0.68	0.57	0.76	0.09	0.08
SG ratio Estriol	0.1	0.07	0.45	0.38	0.44	0.38	0.32	0.39	0.26	0.19	0.29	0.44	0.03	0.1	-0.23	0.33	0.77	-0.15	0.06	0.57	0.22	0.16	0.29	0.19	0.27	0.05	0.04	0.1	0.12	-0.07	-0.08	-0.01	-0.11	0.38	0.33	0.28	0.21	0.32	0.21	0.3	0.26	0.17	0.32	0.09	0.38	0.38	0.55	0.15	0.22
SG ratio Estrogens	0.04	0.11	0.76	0.44	0.46	0.31	0.17	0.71	0.59	0.35	0.28	0.62	0.07	0.18	-0.13	0.2	0.65	-0.19	0.22	0.89	0.12	0.14	0.2	0.16	0.25	0.02	0.05	0.02	0.03	-0.03	-0.05	-0.07	-0.06	0.41	0.3	0.3	0.25	0.39	0.03	0.18	0.14	-0.08	0.21	0.05	0.66	0.57	0.73	0.12	0.11
SG ratio Progesterone	-0.04	0.05	0.56	0.29	0.3	0.17	0.06	0.55	0.51	0.32	0.11	0.45	-0.12	0.1	0.14	0.1	0.38	-0.15	0.2	0.64	0.04	0.2	0.12	0.13	0.27	0.02	0.08	-0.04	-0.04	0.05	0.05	-0.05	0.06	0.37	0.25	0.32	0.26	0.29	-0.02	0.09	0.01	-0.04	0.13	0.12	0.69	0.89	0.52	0	-0.1
SG ratio Progestogens	-0.03	0.04	0.66	0.37	0.38	0.22	0.09	0.6	0.53	0.3	0.23	0.59	-0.11	0.08	0.14	0.07	0.46	-0.18	0.18	0.71	0.05	0.22	0.15	0.12	0.29	0	0.06	-0.05	-0.06	0	0.03	-0.08	0.02	0.42	0.27	0.32	0.26	0.37	0.01	0.11	0.02	-0.05	0.12	0.09	0.71	0.82	0.69	-0.11	-0.12
11b-hydroxysteroid dehydrogenase type 1	-0.05	0.01	0.04	0.1	0.06	0.15	0.13	0.01	-0.03	-0.06	0.2	0.13	-0.22	-0.19	0.11	0.19	0.16	0.02	-0.01	0.13	0.2	0.3	0.24	0.21	0.26	0.02	0.01	0.02	0.17	0.2	-0.43	-0.41	-0.35	0.2	0.29	0.24	0.17	0.15	0.17	0.16	0.24	0.19	0.22	0.04	0.13	0.13	0.19	0.11	0.01
11b-hydroxysteroid dehydrogenase type 2	0.05	-0.01	-0.04	-0.1	-0.06	-0.15	-0.13	-0.01	0.03	0.06	-0.2	-0.13	0.22	0.19	-0.11	-0.19	-0.16	-0.02	0.01	-0.13	-0.2	-0.3	-0.24	-0.21	-0.26	-0.02	-0.01	-0.02	-0.17	-0.2	0.43	0.41	0.35	-0.2	-0.29	-0.24	-0.17	-0.15	-0.17	-0.16	-0.24	-0.19	-0.22	-0.04	-0.13	-0.13	-0.19	-0.11	-0.01
20a-reductase	0.08	0.03	-0.13	-0.19	-0.12	-0.07	-0.05	-0.13	-0.17	-0.23	0	-0.06	-0.02	-0.13	-0.15	0	-0.06	0.08	-0.21	-0.13	0.01	-0.34	-0.09	-0.18	-0.14	-0.03	-0.14	0.12	0.86	-0.02	-0.12	0	-0.08	-0.13	0.03	-0.09	-0.07	-0.08	0.07	0.04	0.11	0.12	0.03	-0.04	-0.02	-0.1	-0.09	0.12	0.08
20b-reductase	0.02	-0.05	-0.03	-0.19	-0.1	-0.12	-0.14	-0.08	-0.11	0.08	0.11	0.11	0.16	0.25	-0.07	-0.08	-0.18	0.09	-0.06	-0.1	-0.07	-0.39	-0.28	-0.14	-0.17	0.03	-0.18	-0.11	-0.04	0.83	0.44	0.26	0.32	-0.2	-0.24	-0.35	-0.06	-0.1	-0.1	-0.1	-0.18	-0.13	-0.25	0	0	-0.02	-0.09	0.2	0.06
5a- reductase (SRD5As)	-0.03	0.02	-0.24	-0.26	-0.22	-0.17	-0.16	-0.22	-0.15	-0.56	-0.01	-0.11	0.08	-0.57	-0.09	-0.08	-0.16	0.05	-0.2	-0.2	-0.04	-0.13	-0.01	-0.1	0.06	0.1	-0.01	0.34	0.17	-0.25	-0.35	-0.11	-0.29	-0.23	0.07	0.03	-0.09	-0.16	0.14	0	0.13	0.27	0.19	-0.12	-0.15	-0.29	-0.08	-0.04	-0.02
5b-reductase + 3a- hydroxysteroid dehydrogenase	0.05	-0.03	0.02	0.01	0.04	-0.03	-0.01	-0.02	0	0.22	-0.11	0.01	0.12	0.32	-0.06	-0.09	-0.16	0	0.05	-0.07	-0.09	-0.13	-0.29	-0.13	-0.24	-0.47	-0.13	-0.29	-0.12	0.3	0.62	0.4	0.46	-0.1	-0.32	-0.2	-0.04	-0.06	-0.1	-0.13	-0.35	-0.22	-0.31	0.03	-0.11	-0.02	-0.12	-0.05	-0.03
∆4 17,20 lyase (CYP17A1)	0.07	0.02	-0.31	-0.07	-0.09	0.02	0.12	-0.36	-0.3	-0.02	-0.06	-0.3	0.14	0.1	-0.02	0.05	-0.35	0.21	0	-0.51	0.05	-0.06	-0.06	0	-0.23	0.05	-0.01	0.07	0.06	0.18	0.19	0.18	0.09	-0.14	-0.2	-0.2	-0.13	-0.19	0.02	-0.06	-0.16	0.02	-0.14	-0.01	-0.38	-0.4	-0.72	-0.06	-0.06
3b-hydroxysteroid dehydrogenase (3bHSD)	0.06	-0.04	-0.66	-0.4	-0.42	-0.3	-0.15	-0.55	-0.42	-0.14	-0.43	-0.73	0.08	0	-0.07	-0.1	-0.52	0.21	-0.04	-0.71	-0.14	-0.16	-0.21	-0.09	-0.3	0.05	0.03	0.02	0.03	0.08	0.14	0.19	0.11	-0.38	-0.31	-0.29	-0.24	-0.42	-0.15	-0.15	-0.14	-0.05	-0.15	-0.07	-0.55	-0.49	-0.92	-0.02	0.03
P450 aromatase	-0.31	-0.37	-0.21	-0.13	-0.14	-0.08	-0.08	-0.22	-0.16	-0.08	-0.1	-0.19	-0.02	-0.04	-0.03	-0.07	-0.2	0.75	-0.1	-0.25	-0.04	-0.03	-0.06	-0.02	-0.06	0.01	-0.02	-0.04	0	0.06	0	-0.01	0.05	-0.09	-0.04	-0.03	-0.03	-0.07	-0.01	-0.04	-0.03	0.03	-0.03	0.05	-0.17	-0.13	-0.2	-0.03	-0.04
17b-hydroxysteroid dehydrogenase (17bHSD)	0.03	0.08	-0.65	-0.42	-0.47	-0.3	-0.15	-0.7	-0.65	-0.39	-0.28	-0.51	-0.16	-0.26	-0.19	-0.2	-0.5	0.74	-0.52	-0.82	-0.11	-0.21	-0.19	-0.18	-0.27	-0.06	-0.12	-0.04	0.05	0	-0.04	-0.02	-0.03	-0.31	-0.2	-0.22	-0.17	-0.36	0.13	-0.13	-0.09	0.2	-0.18	-0.07	-0.52	-0.49	-0.59	-0.13	-0.1
16a-hydroxylase	-0.05	-0.15	0.28	0.29	0.38	0.36	0.31	0.28	0.21	0.11	0.3	0.34	0.05	0.11	0.44	0.42	0.5	-0.87	0.2	0.41	0.33	0.21	0.21	0.18	0.3	0.06	0.09	0.1	0	-0.01	-0.01	0.05	0	0.24	0.24	0.19	0.12	0.28	0.12	0.17	0.21	0.12	0.22	0.11	0.22	0.29	0.38	0.18	0.17
Global 17a-hydroxylase	0.07	0.05	0.54	0.33	0.38	0.24	0.11	0.42	0.33	0.2	0.48	0.6	0.16	0.16	0.21	0.03	0.37	-0.1	0.2	0.5	0.06	0.14	0.12	0.06	0.17	0.02	0.04	0.03	-0.08	0	0.11	0	0.01	0.21	0.02	-0.02	0.05	0.34	-0.04	-0.07	-0.17	-0.15	-0.12	-0.14	0.31	0.1	0.65	-0.29	-0.3
Global 17,20 lyase	0.07	0.02	-0.29	-0.06	-0.08	0.01	0.11	-0.32	-0.27	0.02	-0.09	-0.32	0.17	0.13	-0.03	0.03	-0.36	0.2	0.03	-0.49	0.04	-0.05	-0.06	0.01	-0.24	0.04	0	0.06	0.05	0.17	0.19	0.19	0.1	-0.13	-0.2	-0.19	-0.12	-0.19	-0.01	-0.06	-0.16	-0.01	-0.14	-0.01	-0.36	-0.39	-0.73	-0.06	-0.05
Global CYP17	0.08	-0.01	0.32	0.16	0.22	0.05	-0.08	0.43	0.5	0.57	0.09	0.18	0.75	0.71	-0.03	-0.19	-0.09	-0.01	0.38	0.18	-0.16	-0.01	-0.03	0.02	-0.12	0.07	0.1	-0.02	-0.12	0.17	0.36	0.21	0.29	-0.05	-0.3	-0.26	-0.09	0.09	-0.34	-0.22	-0.42	-0.44	-0.34	-0.14	-0.03	-0.14	0.03	-0.13	-0.27
Global 21-hydroxylase	0.01	-0.03	-0.04	-0.05	-0.07	-0.12	-0.16	-0.1	0	0.18	-0.05	0.01	0.19	0.27	-0.03	-0.22	-0.26	0.06	0.13	-0.15	-0.17	0.09	-0.04	0	-0.13	0.2	0.24	0.04	-0.05	0.43	0.71	0.48	0.55	-0.18	-0.4	-0.35	-0.16	-0.14	-0.28	-0.32	-0.5	-0.31	-0.42	-0.06	-0.25	-0.25	-0.21	-0.3	-0.47
Global 3b-HSD	0.03	0.02	-0.06	-0.03	-0.07	-0.18	-0.13	-0.04	-0.05	-0.02	-0.28	-0.21	-0.06	-0.1	-0.02	-0.16	-0.03	0.04	-0.03	-0.11	-0.16	0.04	-0.03	-0.07	-0.09	-0.03	0.05	-0.11	-0.04	-0.2	0.04	-0.04	-0.06	0.01	-0.06	0.05	-0.02	-0.14	-0.07	0.04	0.02	-0.07	0.02	0.01	0	-0.01	-0.21	-0.6	0.09
Global aromatase	-0.05	0.08	0.59	0.33	0.31	0.2	0.06	0.56	0.48	0.15	0.18	0.47	-0.31	-0.15	0.19	0.21	0.54	-0.19	0.43	0.83	0.12	0.19	0.19	0.12	0.28	-0.05	0.02	-0.05	-0.03	-0.12	-0.16	-0.2	-0.17	0.32	0.3	0.31	0.19	0.3	-0.12	0.09	0.15	-0.15	0.24	0.06	0.63	0.52	0.6	-0.01	-0.05
[truncated: 40 more columns]

## Sheet: TableS7
Table S7: ExWAS Analysis of Main Determinants and the Steroid Hormones Molecular Features in the BISC Cohort (n=721)
			Unadjusted model		Adjusted model
Determinant	SH molecular features	Family hormone	β (95% CI)	P	β (95% CI)	P
Age	E-S	Corticosteroid	-0.1 (-0.153, -0.046)	<0.001	-0.099 (-0.153, -0.046)	<0.001
Age	21OH-5P-diS	Progestogen	-0.104 (-0.167, -0.04)	<0.01	-0.108 (-0.171, -0.044)	<0.001
Age	16OH-DHEAS_1	Androgen	-0.114 (-0.179, -0.048)	<0.001	-0.116 (-0.182, -0.05)	<0.001
Age	5AD-diS_1	Androgen	-0.165 (-0.261, -0.07)	<0.001	-0.172 (-0.267, -0.076)	<0.001
Age	16OHDHEA-diS_2	Androgen	-0.187 (-0.282, -0.093)	<0.001	-0.193 (-0.287, -0.098)	<0.001
Age	DHEA-S	Androgen	-0.337 (-0.522, -0.152)	<0.001	-0.346 (-0.53, -0.162)	<0.001
Age	5AD-diS_2	Androgen	-0.153 (-0.221, -0.085)	<0.001*	-0.159 (-0.227, -0.091)	<0.001*
Age	Total DHEA	Androgen	-0.178 (-0.255, -0.1)	<0.001*	-0.182 (-0.26, -0.104)	<0.001*
Age	16OHDHEA-diS_1	Androgen	-0.19 (-0.273, -0.107)	<0.001*	-0.195 (-0.278, -0.112)	<0.001*
Age	Global CYP17	phase I ratio	-0.208 (-0.274, -0.141)	<0.001*	-0.205 (-0.272, -0.138)	<0.001*
Age	Total Androgens	Androgen	-0.209 (-0.269, -0.149)	<0.001*	-0.21 (-0.27, -0.15)	<0.001*
Age	Total Testosterone	Androgen	-0.213 (-0.279, -0.148)	<0.001*	-0.213 (-0.278, -0.147)	<0.001*
Age	Etio-G	Androgen	-0.218 (-0.304, -0.132)	<0.001*	-0.222 (-0.308, -0.135)	<0.001*
Age	Andros-G	Androgen	-0.231 (-0.299, -0.162)	<0.001*	-0.228 (-0.296, -0.159)	<0.001*
Age	SG ratio Estriol	SG ratio	-0.119 (-0.21, -0.027)	<0.05	-0.124 (-0.216, -0.032)	<0.01
Age	E4-SG	Estrogen	-0.153 (-0.25, -0.057)	<0.01	-0.154 (-0.251, -0.058)	<0.01
Age	Etio-S	Androgen	-0.171 (-0.276, -0.066)	<0.01	-0.172 (-0.278, -0.067)	<0.01
Age	PT-diS	Progestogen	-0.192 (-0.316, -0.068)	<0.01	-0.189 (-0.313, -0.065)	<0.01
Age	16OH-DHEAS_2	Androgen	-0.183 (-0.313, -0.054)	<0.01	-0.192 (-0.322, -0.062)	<0.01
Age	epiAN-S	Androgen	-0.231 (-0.368, -0.094)	<0.001	-0.23 (-0.366, -0.093)	<0.01
Age	SG ratio Progesterone	SG ratio	0.056 (-0.035, 0.146)	0.229	0.052 (-0.038, 0.142)	0.259
Age	SG ratio Testosterone	SG ratio	0.064 (-0.018, 0.146)	0.125	0.063 (-0.018, 0.144)	0.125
Age	PD-diS_1	Progestogen	-0.018 (-0.081, 0.045)	0.576	-0.017 (-0.08, 0.046)	0.593
Age	E1-G	Estrogen	-0.069 (-0.155, 0.017)	0.115	-0.073 (-0.158, 0.013)	0.096
Age	A-S	Corticosteroid	0 (-0.053, 0.053)	0.992	-0.002 (-0.055, 0.051)	0.936
Age	∆4 17,20 lyase (CYP17A1)	phase I ratio	-0.035 (-0.104, 0.035)	0.328	-0.033 (-0.103, 0.036)	0.344
Age	T-G	Androgen	0.006 (-0.084, 0.096)	0.894	0.004 (-0.087, 0.094)	0.934
Age	20b-reductase	phase I ratio	0.006 (-0.08, 0.093)	0.886	0.007 (-0.08, 0.094)	0.869
Age	Total Progestogens	Progestogen	-0.025 (-0.069, 0.018)	0.249	-0.027 (-0.071, 0.016)	0.218
Age	Total Cortisol	Corticosteroid	-0.021 (-0.071, 0.029)	0.402	-0.021 (-0.071, 0.029)	0.412
Age	16a-hydroxylase	phase I ratio	-0.012 (-0.145, 0.122)	0.862	-0.025 (-0.159, 0.108)	0.709
Age	PD_diS_2	Progestogen	-0.048 (-0.136, 0.04)	0.285	-0.045 (-0.133, 0.043)	0.317
Age	PD-SG_4	Progestogen	-0.022 (-0.103, 0.059)	0.593	-0.023 (-0.104, 0.058)	0.577
Age	Total Estriol	Estrogen	-0.029 (-0.091, 0.034)	0.372	-0.03 (-0.093, 0.033)	0.351
Age	Global 17,20 lyase	phase I ratio	-0.034 (-0.103, 0.035)	0.33	-0.033 (-0.101, 0.036)	0.348
Age	PD-SG_1	Progestogen	0.057 (-0.041, 0.156)	0.255	0.056 (-0.044, 0.155)	0.271
Age	F-G	Corticosteroid	0.015 (-0.045, 0.075)	0.625	0.019 (-0.041, 0.079)	0.541
Age	11b-hydroxysteroid dehydrogenase type 2	phase I ratio	-0.003 (-0.042, 0.035)	0.87	-0.004 (-0.043, 0.035)	0.836
Age	5PD-SG	Progestogen	-0.033 (-0.112, 0.047)	0.418	-0.034 (-0.114, 0.045)	0.398
Age	PD-diS_3	Progestogen	-0.003 (-0.093, 0.087)	0.948	0 (-0.09, 0.09)	0.997
Age	E1-S	Estrogen	-0.089 (-0.259, 0.082)	0.308	-0.095 (-0.264, 0.074)	0.271
Age	Total Estradiol	Estrogen	-0.106 (-0.226, 0.014)	0.083	-0.11 (-0.229, 0.009)	0.069
Age	P450 aromatase	phase I ratio	0.034 (-0.087, 0.156)	0.579	0.046 (-0.075, 0.168)	0.457
Age	20bDHF-G	Corticosteroid	-0.013 (-0.094, 0.069)	0.76	-0.011 (-0.093, 0.071)	0.795
Age	SG ratio Corticosteroids	SG ratio	-0.009 (-0.069, 0.051)	0.762	-0.012 (-0.072, 0.048)	0.704
Age	E3-G	Estrogen	0.033 (-0.03, 0.097)	0.303	0.034 (-0.03, 0.098)	0.302
Age	5PD-G	Progestogen	-0.049 (-0.105, 0.007)	0.084	-0.051 (-0.107, 0.005)	0.077
Age	PD-SG_5	Progestogen	0.055 (-0.025, 0.135)	0.175	0.048 (-0.032, 0.128)	0.236
Age	T-S	Androgen	-0.087 (-0.195, 0.02)	0.11	-0.084 (-0.192, 0.024)	0.128
Age	PD-G	Progestogen	-0.012 (-0.056, 0.031)	0.576	-0.014 (-0.058, 0.029)	0.525
Age	SG ratio Cortisol	SG ratio	-0.023 (-0.086, 0.04)	0.47	-0.024 (-0.088, 0.039)	0.45
Age	THE-G	Corticosteroid	-0.005 (-0.075, 0.066)	0.898	-0.006 (-0.076, 0.065)	0.873
Age	Global aromatase	phase I ratio	0.104 (-0.006, 0.214)	0.065	0.099 (-0.01, 0.208)	0.076
Age	E3-S	Estrogen	-0.087 (-0.185, 0.01)	0.079	-0.093 (-0.191, 0.005)	0.062
Age	Cortolone-G_2	Corticosteroid	0.001 (-0.064, 0.067)	0.964	0 (-0.065, 0.065)	0.999
Age	F-S	Corticosteroid	-0.026 (-0.083, 0.031)	0.37	-0.026 (-0.083, 0.031)	0.368
Age	11b-hydroxysteroid dehydrogenase type 1	phase I ratio	0.003 (-0.035, 0.042)	0.87	0.004 (-0.035, 0.043)	0.836
Age	PD-S_1	Progestogen	0.033 (-0.067, 0.133)	0.517	0.031 (-0.069, 0.131)	0.542
Age	20aDHF-G	Corticosteroid	-0.037 (-0.127, 0.054)	0.429	-0.034 (-0.126, 0.057)	0.462
Age	Total Progesterone	Progestogen	-0.007 (-0.05, 0.036)	0.75	-0.009 (-0.053, 0.034)	0.678
Age	Global 3b-HSD	phase I ratio	0.049 (0.016, 0.082)	<0.01	0.049 (0.016, 0.082)	<0.01
Age	5a- reductase (SRD5As)	phase I ratio	-0.012 (-0.067, 0.043)	0.671	-0.007 (-0.062, 0.049)	0.817
Age	Total Corticosterone	Corticosteroid	-0.023 (-0.073, 0.028)	0.379	-0.025 (-0.075, 0.026)	0.336
Age	PD-S_2	Progestogen	0.043 (-0.057, 0.143)	0.399	0.037 (-0.063, 0.136)	0.471
Age	Total Corticosteroids	Corticosteroid	-0.022 (-0.069, 0.024)	0.346	-0.022 (-0.069, 0.024)	0.352
Age	5b-reductase + 3a- hydroxysteroid dehydrogenase	phase I ratio	-0.017 (-0.074, 0.04)	0.562	-0.019 (-0.075, 0.038)	0.518
Age	PD-SG_2	Progestogen	-0.071 (-0.196, 0.053)	0.259	-0.07 (-0.194, 0.054)	0.266
Age	20a-reductase	phase I ratio	-0.022 (-0.115, 0.072)	0.652	-0.02 (-0.115, 0.074)	0.67
Age	SG ratio Estradiol	SG ratio	-0.029 (-0.164, 0.105)	0.668	-0.031 (-0.165, 0.103)	0.649
Age	SG ratio Progestogens	SG ratio	0.018 (-0.068, 0.104)	0.683	0.013 (-0.073, 0.099)	0.765
Age	SG ratio Androgens	SG ratio	0.051 (-0.025, 0.128)	0.19	0.047 (-0.029, 0.124)	0.226
Age	17b-hydroxysteroid dehydrogenase (17bHSD)	phase I ratio	0.092 (-0.094, 0.278)	0.332	0.109 (-0.076, 0.294)	0.249
Age	B-S	Corticosteroid	-0.053 (-0.114, 0.008)	0.089	-0.054 (-0.116, 0.007)	0.082
Age	E-G	Corticosteroid	0.012 (-0.043, 0.068)	0.667	0.014 (-0.041, 0.07)	0.612
Age	Global 21-hydroxylase	phase I ratio	-0.014 (-0.064, 0.037)	0.6	-0.011 (-0.062, 0.04)	0.669
Age	Total 17-hydroxy-progesterone	Progestogen	-0.029 (-0.074, 0.016)	0.212	-0.028 (-0.073, 0.018)	0.232
Age	Cortolone-G_1	Corticosteroid	-0.052 (-0.108, 0.004)	0.069	-0.05 (-0.106, 0.006)	0.079
Age	PT-G	Progestogen	-0.026 (-0.072, 0.02)	0.264	-0.025 (-0.071, 0.021)	0.286
Age	Total Estrogens	Estrogen	-0.061 (-0.133, 0.01)	0.094	-0.063 (-0.135, 0.009)	0.084
Age	E2-S	Estrogen	-0.012 (-0.126, 0.101)	0.831	0 (-0.113, 0.114)	0.994
Age	Total Pregnenolone	Progestogen	-0.053 (-0.106, 0)	0.051	-0.054 (-0.108, -0.001)	<0.05
Age	Global 17a-hydroxylase	phase I ratio	-0.065 (-0.115, -0.016)	<0.01	-0.065 (-0.114, -0.015)	<0.05
Age	5PD-diS	Progestogen	-0.078 (-0.152, -0.004)	<0.05	-0.079 (-0.154, -0.005)	<0.05
Age	20DHE-G	Corticosteroid	-0.11 (-0.192, -0.028)	<0.01	-0.106 (-0.187, -0.025)	<0.05
Age	E3-SG	Estrogen	-0.104 (-0.198, -0.011)	<0.05	-0.107 (-0.201, -0.014)	<0.05
Age	SG ratio Estrogens	SG ratio	-0.113 (-0.229, 0.004)	0.058	-0.117 (-0.233, -0.001)	<0.05
Age	5PD-20one-S	Progestogen	-0.142 (-0.255, -0.028)	<0.05	-0.147 (-0.261, -0.034)	<0.05
Age	AN-S	Androgen	-0.157 (-0.278, -0.035)	<0.05	-0.157 (-0.278, -0.037)	<0.05
Age	3b-hydroxysteroid dehydrogenase (3bHSD)	phase I ratio	0.116 (0.002, 0.229)	<0.05	0.122 (0.009, 0.236)	<0.05
Alcohol (2nd Trim): >1d/day vs none	Global 21-hydroxylase	phase I ratio	0.165 (-0.159, 0.488)	0.318	0.182 (-0.143, 0.506)	0.271
Alcohol (2nd Trim): >1d/day vs none	AN-S	Androgen	0.07 (-0.706, 0.846)	0.859	0.113 (-0.658, 0.885)	0.773
Alcohol (2nd Trim): >1d/day vs none	5b-reductase + 3a- hydroxysteroid dehydrogenase	phase I ratio	0.044 (-0.318, 0.406)	0.811	0.038 (-0.322, 0.398)	0.837
Alcohol (2nd Trim): >1d/day vs none	16a-hydroxylase	phase I ratio	-0.454 (-1.306, 0.397)	0.295	-0.508 (-1.359, 0.343)	0.242
Alcohol (2nd Trim): >1d/day vs none	SG ratio Estriol	SG ratio	-0.105 (-0.688, 0.478)	0.723	-0.128 (-0.713, 0.456)	0.667
Alcohol (2nd Trim): >1d/day vs none	PT-G	Progestogen	0.149 (-0.143, 0.441)	0.316	0.152 (-0.141, 0.445)	0.31
Alcohol (2nd Trim): >1d/day vs none	PD-diS_1	Progestogen	0.152 (-0.249, 0.553)	0.458	0.14 (-0.261, 0.541)	0.494
Alcohol (2nd Trim): >1d/day vs none	Total Cortisol	Corticosteroid	0.224 (-0.095, 0.542)	0.168	0.226 (-0.093, 0.545)	0.164
Alcohol (2nd Trim): >1d/day vs none	PD-SG_4	Progestogen	-0.009 (-0.523, 0.505)	0.973	-0.024 (-0.539, 0.492)	0.928
Alcohol (2nd Trim): >1d/day vs none	PD_diS_2	Progestogen	-0.02 (-0.581, 0.541)	0.943	-0.024 (-0.586, 0.538)	0.933
Alcohol (2nd Trim): >1d/day vs none	SG ratio Corticosteroids	SG ratio	-0.289 (-0.672, 0.094)	0.139	-0.294 (-0.677, 0.088)	0.131
Alcohol (2nd Trim): >1d/day vs none	16OHDHEA-diS_1	Androgen	0.13 (-0.405, 0.666)	0.633	0.126 (-0.41, 0.663)	0.644
Alcohol (2nd Trim): >1d/day vs none	Etio-G	Androgen	0.092 (-0.468, 0.651)	0.748	0.121 (-0.441, 0.682)	0.673
Alcohol (2nd Trim): >1d/day vs none	T-S	Androgen	0.283 (-0.403, 0.968)	0.419	0.285 (-0.405, 0.975)	0.417
Alcohol (2nd Trim): >1d/day vs none	20a-reductase	phase I ratio	0.342 (-0.251, 0.936)	0.258	0.341 (-0.255, 0.937)	0.261
Alcohol (2nd Trim): >1d/day vs none	Total 17-hydroxy-progesterone	Progestogen	0.136 (-0.151, 0.424)	0.352	0.139 (-0.15, 0.428)	0.345
Alcohol (2nd Trim): >1d/day vs none	PD-SG_5	Progestogen	0.022 (-0.489, 0.533)	0.932	0.015 (-0.495, 0.526)	0.953
Alcohol (2nd Trim): >1d/day vs none	PD-SG_1	Progestogen	0.164 (-0.464, 0.792)	0.609	0.128 (-0.502, 0.759)	0.69
Alcohol (2nd Trim): >1d/day vs none	16OH-DHEAS_2	Androgen	-0.17 (-1, 0.66)	0.688	-0.174 (-1.008, 0.66)	0.682
Alcohol (2nd Trim): >1d/day vs none	5PD-SG	Progestogen	0.105 (-0.403, 0.612)	0.686	0.077 (-0.433, 0.586)	0.768
Alcohol (2nd Trim): >1d/day vs none	16OH-DHEAS_1	Androgen	0.074 (-0.348, 0.495)	0.731	0.065 (-0.358, 0.488)	0.764
Alcohol (2nd Trim): >1d/day vs none	5PD-20one-S	Progestogen	-0.002 (-0.729, 0.725)	0.996	-0.014 (-0.742, 0.714)	0.97
Alcohol (2nd Trim): >1d/day vs none	∆4 17,20 lyase (CYP17A1)	phase I ratio	0.268 (-0.174, 0.71)	0.234	0.278 (-0.163, 0.719)	0.216
Alcohol (2nd Trim): >1d/day vs none	20DHE-G	Corticosteroid	0.372 (-0.152, 0.896)	0.164	0.382 (-0.138, 0.903)	0.15
Alcohol (2nd Trim): >1d/day vs none	E3-S	Estrogen	-0.049 (-0.671, 0.573)	0.878	-0.071 (-0.695, 0.552)	0.823
Alcohol (2nd Trim): >1d/day vs none	SG ratio Testosterone	SG ratio	0.161 (-0.361, 0.683)	0.546	0.166 (-0.348, 0.681)	0.526
Alcohol (2nd Trim): >1d/day vs none	16OHDHEA-diS_2	Androgen	0.156 (-0.452, 0.764)	0.614	0.134 (-0.473, 0.742)	0.665
Alcohol (2nd Trim): >1d/day vs none	5a- reductase (SRD5As)	phase I ratio	-0.081 (-0.433, 0.272)	0.654	-0.073 (-0.425, 0.279)	0.685
Alcohol (2nd Trim): >1d/day vs none	Global 17a-hydroxylase	phase I ratio	0.234 (-0.081, 0.549)	0.145	0.245 (-0.069, 0.559)	0.126
Alcohol (2nd Trim): >1d/day vs none	Global 17,20 lyase	phase I ratio	0.249 (-0.189, 0.688)	0.264	0.261 (-0.177, 0.698)	0.243
Alcohol (2nd Trim): >1d/day vs none	F-G	Corticosteroid	0.013 (-0.369, 0.395)	0.945	0.022 (-0.361, 0.405)	0.91
Alcohol (2nd Trim): >1d/day vs none	SG ratio Androgens	SG ratio	0.192 (-0.299, 0.683)	0.443	0.175 (-0.314, 0.664)	0.483
Alcohol (2nd Trim): >1d/day vs none	PD-diS_3	Progestogen	-0.249 (-0.822, 0.323)	0.393	-0.246 (-0.822, 0.329)	0.4
Alcohol (2nd Trim): >1d/day vs none	5PD-G	Progestogen	-0.278 (-0.634, 0.079)	0.127	-0.285 (-0.642, 0.072)	0.117
Alcohol (2nd Trim): >1d/day vs none	SG ratio Estradiol	SG ratio	0.228 (-0.627, 1.083)	0.6	0.213 (-0.641, 1.066)	0.625
Alcohol (2nd Trim): >1d/day vs none	Global aromatase	phase I ratio	0.266 (-0.439, 0.97)	0.46	0.261 (-0.435, 0.957)	0.461
Alcohol (2nd Trim): >1d/day vs none	A-S	Corticosteroid	-0.22 (-0.557, 0.118)	0.201	-0.223 (-0.561, 0.116)	0.197
Alcohol (2nd Trim): >1d/day vs none	Total Testosterone	Androgen	0.08 (-0.349, 0.508)	0.715	0.112 (-0.318, 0.541)	0.61
Alcohol (2nd Trim): >1d/day vs none	F-S	Corticosteroid	0.016 (-0.343, 0.375)	0.931	0.015 (-0.345, 0.375)	0.934
Alcohol (2nd Trim): >1d/day vs none	T-G	Androgen	0.329 (-0.245, 0.903)	0.261	0.286 (-0.29, 0.862)	0.331
Alcohol (2nd Trim): >1d/day vs none	E-S	Corticosteroid	-0.124 (-0.466, 0.218)	0.478	-0.113 (-0.455, 0.228)	0.515
Alcohol (2nd Trim): >1d/day vs none	E1-S	Estrogen	0.206 (-0.884, 1.295)	0.711	0.22 (-0.86, 1.3)	0.689
Alcohol (2nd Trim): >1d/day vs none	5AD-diS_1	Androgen	0.24 (-0.374, 0.854)	0.443	0.21 (-0.405, 0.825)	0.503
Alcohol (2nd Trim): >1d/day vs none	E3-SG	Estrogen	0.081 (-0.515, 0.677)	0.789	0.049 (-0.549, 0.646)	0.873
Alcohol (2nd Trim): >1d/day vs none	Total Androgens	Androgen	0.152 (-0.24, 0.544)	0.446	0.176 (-0.218, 0.569)	0.381
Alcohol (2nd Trim): >1d/day vs none	Cortolone-G_1	Corticosteroid	0.294 (-0.063, 0.651)	0.107	0.289 (-0.068, 0.645)	0.112
Alcohol (2nd Trim): >1d/day vs none	E3-G	Estrogen	0.022 (-0.385, 0.428)	0.917	0.021 (-0.388, 0.429)	0.921
Alcohol (2nd Trim): >1d/day vs none	5PD-diS	Progestogen	0.176 (-0.299, 0.651)	0.467	0.149 (-0.327, 0.626)	0.538
Alcohol (2nd Trim): >1d/day vs none	PD-G	Progestogen	0.04 (-0.237, 0.317)	0.776	0.021 (-0.256, 0.299)	0.88
Alcohol (2nd Trim): >1d/day vs none	P450 aromatase	phase I ratio	0.146 (-0.629, 0.922)	0.711	0.208 (-0.566, 0.983)	0.598
Alcohol (2nd Trim): >1d/day vs none	Total DHEA	Androgen	0.257 (-0.245, 0.76)	0.315	0.257 (-0.248, 0.761)	0.319
Alcohol (2nd Trim): >1d/day vs none	THE-G	Corticosteroid	0.242 (-0.205, 0.69)	0.288	0.256 (-0.192, 0.703)	0.262
Alcohol (2nd Trim): >1d/day vs none	Total Corticosterone	Corticosteroid	-0.108 (-0.429, 0.213)	0.51	-0.112 (-0.434, 0.21)	0.494
Alcohol (2nd Trim): >1d/day vs none	SG ratio Cortisol	SG ratio	-0.21 (-0.613, 0.192)	0.305	-0.209 (-0.611, 0.193)	0.307
Alcohol (2nd Trim): >1d/day vs none	SG ratio Estrogens	SG ratio	0.146 (-0.599, 0.89)	0.701	0.146 (-0.594, 0.887)	0.698
Alcohol (2nd Trim): >1d/day vs none	Total Corticosteroids	Corticosteroid	0.19 (-0.106, 0.486)	0.207	0.192 (-0.104, 0.489)	0.204
Alcohol (2nd Trim): >1d/day vs none	Etio-S	Androgen	0.363 (-0.31, 1.036)	0.29	0.397 (-0.278, 1.071)	0.249
Alcohol (2nd Trim): >1d/day vs none	Total Progesterone	Progestogen	0.003 (-0.274, 0.28)	0.984	-0.013 (-0.291, 0.265)	0.925
Alcohol (2nd Trim): >1d/day vs none	21OH-5P-diS	Progestogen	0.013 (-0.394, 0.42)	0.95	0.009 (-0.398, 0.417)	0.964
Alcohol (2nd Trim): >1d/day vs none	SG ratio Progestogens	SG ratio	-0.081 (-0.632, 0.47)	0.772	-0.071 (-0.617, 0.475)	0.799
Alcohol (2nd Trim): >1d/day vs none	SG ratio Progesterone	SG ratio	-0.266 (-0.845, 0.314)	0.368	-0.247 (-0.821, 0.327)	0.398
Alcohol (2nd Trim): >1d/day vs none	E2-S	Estrogen	0.474 (-0.247, 1.195)	0.197	0.516 (-0.204, 1.235)	0.16
Alcohol (2nd Trim): >1d/day vs none	17b-hydroxysteroid dehydrogenase (17bHSD)	phase I ratio	0.227 (-0.962, 1.415)	0.708	0.244 (-0.938, 1.427)	0.685
Alcohol (2nd Trim): >1d/day vs none	Andros-G	Androgen	0.039 (-0.41, 0.487)	0.866	0.07 (-0.377, 0.518)	0.757
Alcohol (2nd Trim): >1d/day vs none	20bDHF-G	Corticosteroid	-0.069 (-0.589, 0.451)	0.794	-0.055 (-0.577, 0.467)	0.836
Alcohol (2nd Trim): >1d/day vs none	PD-SG_2	Progestogen	-0.252 (-1.043, 0.539)	0.532	-0.281 (-1.067, 0.506)	0.483
Alcohol (2nd Trim): >1d/day vs none	E1-G	Estrogen	0.041 (-0.504, 0.587)	0.882	0.074 (-0.471, 0.619)	0.79
Alcohol (2nd Trim): >1d/day vs none	11b-hydroxysteroid dehydrogenase type 2	phase I ratio	0.203 (-0.043, 0.449)	0.106	0.196 (-0.05, 0.443)	0.118
Alcohol (2nd Trim): >1d/day vs none	E4-SG	Estrogen	0.372 (-0.248, 0.991)	0.239	0.351 (-0.27, 0.972)	0.268
Alcohol (2nd Trim): >1d/day vs none	Total Progestogens	Progestogen	-0.074 (-0.351, 0.202)	0.598	-0.087 (-0.365, 0.19)	0.537
Alcohol (2nd Trim): >1d/day vs none	20aDHF-G	Corticosteroid	0.38 (-0.199, 0.958)	0.198	0.381 (-0.199, 0.962)	0.198
Alcohol (2nd Trim): >1d/day vs none	E-G	Corticosteroid	0.217 (-0.136, 0.571)	0.227	0.221 (-0.133, 0.575)	0.22
Alcohol (2nd Trim): >1d/day vs none	PD-S_2	Progestogen	-0.322 (-0.958, 0.315)	0.321	-0.326 (-0.961, 0.309)	0.313
Alcohol (2nd Trim): >1d/day vs none	DHEA-S	Androgen	0.531 (-0.66, 1.723)	0.381	0.542 (-0.642, 1.727)	0.369
Alcohol (2nd Trim): >1d/day vs none	Global CYP17	phase I ratio	0.057 (-0.379, 0.493)	0.797	0.106 (-0.329, 0.541)	0.633
Alcohol (2nd Trim): >1d/day vs none	PD-S_1	Progestogen	0.364 (-0.274, 1.003)	0.263	0.385 (-0.249, 1.02)	0.234
Alcohol (2nd Trim): >1d/day vs none	Total Pregnenolone	Progestogen	-0.26 (-0.599, 0.08)	0.134	-0.268 (-0.608, 0.072)	0.122
Alcohol (2nd Trim): >1d/day vs none	B-S	Corticosteroid	0 (-0.39, 0.39)	0.999	-0.008 (-0.399, 0.384)	0.968
Alcohol (2nd Trim): >1d/day vs none	Total Estrogens	Estrogen	0.268 (-0.189, 0.726)	0.25	0.275 (-0.183, 0.734)	0.238
Alcohol (2nd Trim): >1d/day vs none	Global 3b-HSD	phase I ratio	0.207 (-0.004, 0.419)	0.055	0.202 (-0.01, 0.414)	0.062
Alcohol (2nd Trim): >1d/day vs none	epiAN-S	Androgen	0.296 (-0.584, 1.176)	0.509	0.322 (-0.555, 1.198)	0.471
Alcohol (2nd Trim): >1d/day vs none	Cortolone-G_2	Corticosteroid	0.141 (-0.276, 0.557)	0.508	0.131 (-0.286, 0.549)	0.537
Alcohol (2nd Trim): >1d/day vs none	5AD-diS_2	Androgen	0.032 (-0.407, 0.471)	0.886	0.029 (-0.411, 0.469)	0.898
Alcohol (2nd Trim): >1d/day vs none	20b-reductase	phase I ratio	-0.145 (-0.699, 0.409)	0.608	-0.135 (-0.69, 0.42)	0.633
Alcohol (2nd Trim): >1d/day vs none	PT-diS	Progestogen	-0.169 (-0.963, 0.625)	0.676	-0.194 (-0.988, 0.599)	0.631
Alcohol (2nd Trim): >1d/day vs none	Total Estriol	Estrogen	0.069 (-0.332, 0.469)	0.737	0.059 (-0.343, 0.462)	0.772
Alcohol (2nd Trim): >1d/day vs none	11b-hydroxysteroid dehydrogenase type 1	phase I ratio	-0.203 (-0.449, 0.043)	0.106	-0.196 (-0.443, 0.05)	0.118
Alcohol (2nd Trim): >1d/day vs none	Total Estradiol	Estrogen	0.313 (-0.453, 1.078)	0.423	0.34 (-0.419, 1.1)	0.379
Alcohol (2nd Trim): >1d/day vs none	3b-hydroxysteroid dehydrogenase (3bHSD)	phase I ratio	0.117 (-0.609, 0.843)	0.752	0.13 (-0.595, 0.856)	0.724
Alcohol (2nd Trim): 0.4-1g/day vs none	E2-S	Estrogen	0.241 (-0.374, 0.856)	0.442	0.299 (-0.316, 0.913)	0.34
Alcohol (2nd Trim): 0.4-1g/day vs none	21OH-5P-diS	Progestogen	0.084 (-0.263, 0.431)	0.635	0.074 (-0.274, 0.422)	0.677
Alcohol (2nd Trim): 0.4-1g/day vs none	Total Corticosteroids	Corticosteroid	0.168 (-0.084, 0.421)	0.191	0.186 (-0.067, 0.44)	0.149
Alcohol (2nd Trim): 0.4-1g/day vs none	B-S	Corticosteroid	0.192 (-0.141, 0.524)	0.257	0.187 (-0.147, 0.521)	0.272
Alcohol (2nd Trim): 0.4-1g/day vs none	PT-G	Progestogen	0.062 (-0.187, 0.311)	0.626	0.078 (-0.173, 0.328)	0.543
Alcohol (2nd Trim): 0.4-1g/day vs none	Global CYP17	phase I ratio	0.119 (-0.253, 0.491)	0.529	0.132 (-0.24, 0.503)	0.487
Alcohol (2nd Trim): 0.4-1g/day vs none	PD-G	Progestogen	-0.113 (-0.349, 0.123)	0.349	-0.104 (-0.341, 0.133)	0.388
Alcohol (2nd Trim): 0.4-1g/day vs none	Etio-S	Androgen	0.463 (-0.111, 1.037)	0.113	0.431 (-0.145, 1.008)	0.142
Alcohol (2nd Trim): 0.4-1g/day vs none	Total Estrogens	Estrogen	0.079 (-0.312, 0.469)	0.693	0.043 (-0.348, 0.434)	0.828
Alcohol (2nd Trim): 0.4-1g/day vs none	20aDHF-G	Corticosteroid	-0.385 (-0.878, 0.108)	0.126	-0.378 (-0.874, 0.118)	0.135
Alcohol (2nd Trim): 0.4-1g/day vs none	T-S	Androgen	-0.089 (-0.674, 0.495)	0.764	-0.093 (-0.682, 0.496)	0.756
Alcohol (2nd Trim): 0.4-1g/day vs none	PD-SG_5	Progestogen	-0.19 (-0.625, 0.246)	0.393	-0.195 (-0.632, 0.241)	0.379
Alcohol (2nd Trim): 0.4-1g/day vs none	E3-SG	Estrogen	-0.135 (-0.644, 0.373)	0.601	-0.126 (-0.637, 0.384)	0.627
Alcohol (2nd Trim): 0.4-1g/day vs none	PD-diS_1	Progestogen	-0.215 (-0.557, 0.127)	0.217	-0.224 (-0.567, 0.118)	0.199
Alcohol (2nd Trim): 0.4-1g/day vs none	Total Progestogens	Progestogen	-0.132 (-0.368, 0.104)	0.273	-0.133 (-0.37, 0.104)	0.27
Alcohol (2nd Trim): 0.4-1g/day vs none	SG ratio Corticosteroids	SG ratio	-0.01 (-0.336, 0.317)	0.954	-0.053 (-0.38, 0.273)	0.748
Alcohol (2nd Trim): 0.4-1g/day vs none	5AD-diS_1	Androgen	0.329 (-0.195, 0.853)	0.218	0.284 (-0.241, 0.809)	0.289
Alcohol (2nd Trim): 0.4-1g/day vs none	E3-S	Estrogen	-0.353 (-0.884, 0.178)	0.192	-0.398 (-0.93, 0.135)	0.143
Alcohol (2nd Trim): 0.4-1g/day vs none	17b-hydroxysteroid dehydrogenase (17bHSD)	phase I ratio	-0.026 (-1.04, 0.987)	0.959	0.122 (-0.888, 1.132)	0.812
Alcohol (2nd Trim): 0.4-1g/day vs none	5PD-SG	Progestogen	-0.156 (-0.588, 0.277)	0.48	-0.138 (-0.573, 0.296)	0.532
Alcohol (2nd Trim): 0.4-1g/day vs none	16OHDHEA-diS_2	Androgen	0.186 (-0.333, 0.704)	0.482	0.193 (-0.326, 0.712)	0.465
Alcohol (2nd Trim): 0.4-1g/day vs none	SG ratio Estrogens	SG ratio	-0.476 (-1.111, 0.159)	0.141	-0.554 (-1.187, 0.078)	0.086
Alcohol (2nd Trim): 0.4-1g/day vs none	E1-S	Estrogen	-0.101 (-1.03, 0.828)	0.831	-0.233 (-1.155, 0.69)	0.62
Alcohol (2nd Trim): 0.4-1g/day vs none	E3-G	Estrogen	0.204 (-0.143, 0.55)	0.25	0.194 (-0.154, 0.543)	0.274
Alcohol (2nd Trim): 0.4-1g/day vs none	T-G	Androgen	0.253 (-0.237, 0.742)	0.311	0.26 (-0.232, 0.752)	0.3
Alcohol (2nd Trim): 0.4-1g/day vs none	20bDHF-G	Corticosteroid	0.261 (-0.182, 0.705)	0.248	0.292 (-0.154, 0.737)	0.199
Alcohol (2nd Trim): 0.4-1g/day vs none	Total Corticosterone	Corticosteroid	0.066 (-0.208, 0.34)	0.636	0.043 (-0.232, 0.318)	0.757
Alcohol (2nd Trim): 0.4-1g/day vs none	Total 17-hydroxy-progesterone	Progestogen	0.053 (-0.193, 0.298)	0.672	0.07 (-0.177, 0.317)	0.579
Alcohol (2nd Trim): 0.4-1g/day vs none	5AD-diS_2	Androgen	0.052 (-0.322, 0.426)	0.786	0.038 (-0.338, 0.414)	0.843
Alcohol (2nd Trim): 0.4-1g/day vs none	PD_diS_2	Progestogen	-0.02 (-0.499, 0.458)	0.934	-0.033 (-0.513, 0.447)	0.892
Alcohol (2nd Trim): 0.4-1g/day vs none	Total Estradiol	Estrogen	0.187 (-0.466, 0.839)	0.575	0.101 (-0.548, 0.75)	0.76
Alcohol (2nd Trim): 0.4-1g/day vs none	Total Pregnenolone	Progestogen	-0.141 (-0.43, 0.149)	0.341	-0.143 (-0.434, 0.147)	0.334
Alcohol (2nd Trim): 0.4-1g/day vs none	Cortolone-G_1	Corticosteroid	0.181 (-0.124, 0.485)	0.245	0.212 (-0.092, 0.516)	0.172
Alcohol (2nd Trim): 0.4-1g/day vs none	Global 17a-hydroxylase	phase I ratio	0.161 (-0.108, 0.43)	0.239	0.164 (-0.104, 0.433)	0.229
Alcohol (2nd Trim): 0.4-1g/day vs none	∆4 17,20 lyase (CYP17A1)	phase I ratio	0.088 (-0.289, 0.465)	0.646	0.12 (-0.257, 0.497)	0.532
Alcohol (2nd Trim): 0.4-1g/day vs none	DHEA-S	Androgen	0.205 (-0.811, 1.221)	0.692	0.073 (-0.939, 1.085)	0.887
Alcohol (2nd Trim): 0.4-1g/day vs none	E4-SG	Estrogen	-0.255 (-0.784, 0.273)	0.343	-0.245 (-0.776, 0.285)	0.365
Alcohol (2nd Trim): 0.4-1g/day vs none	16OH-DHEAS_2	Androgen	0.025 (-0.683, 0.733)	0.944	-0.009 (-0.721, 0.703)	0.98
Alcohol (2nd Trim): 0.4-1g/day vs none	16OH-DHEAS_1	Androgen	0.153 (-0.206, 0.512)	0.404	0.168 (-0.193, 0.529)	0.361
Alcohol (2nd Trim): 0.4-1g/day vs none	20DHE-G	Corticosteroid	0.241 (-0.206, 0.688)	0.29	0.236 (-0.209, 0.68)	0.298
Alcohol (2nd Trim): 0.4-1g/day vs none	A-S	Corticosteroid	-0.071 (-0.359, 0.217)	0.63	-0.099 (-0.388, 0.19)	0.501
Alcohol (2nd Trim): 0.4-1g/day vs none	5PD-diS	Progestogen	0.06 (-0.345, 0.465)	0.77	0.047 (-0.359, 0.454)	0.82
Alcohol (2nd Trim): 0.4-1g/day vs none	SG ratio Cortisol	SG ratio	0.29 (-0.053, 0.633)	0.097	0.246 (-0.098, 0.589)	0.16
Alcohol (2nd Trim): 0.4-1g/day vs none	THE-G	Corticosteroid	0.287 (-0.094, 0.669)	0.14	0.321 (-0.062, 0.703)	0.1
Alcohol (2nd Trim): 0.4-1g/day vs none	Andros-G	Androgen	-0.105 (-0.488, 0.277)	0.588	-0.072 (-0.455, 0.31)	0.711
Alcohol (2nd Trim): 0.4-1g/day vs none	Total Estriol	Estrogen	-0.008 (-0.35, 0.333)	0.963	-0.02 (-0.363, 0.324)	0.911
Alcohol (2nd Trim): 0.4-1g/day vs none	5a- reductase (SRD5As)	phase I ratio	-0.189 (-0.49, 0.112)	0.218	-0.169 (-0.47, 0.131)	0.269
Alcohol (2nd Trim): 0.4-1g/day vs none	SG ratio Testosterone	SG ratio	0.396 (-0.049, 0.841)	0.081	0.326 (-0.114, 0.765)	0.147
Alcohol (2nd Trim): 0.4-1g/day vs none	16OHDHEA-diS_1	Androgen	0.161 (-0.295, 0.618)	0.488	0.153 (-0.305, 0.611)	0.512
Alcohol (2nd Trim): 0.4-1g/day vs none	3b-hydroxysteroid dehydrogenase (3bHSD)	phase I ratio	0.068 (-0.552, 0.687)	0.83	0.126 (-0.494, 0.745)	0.691
Alcohol (2nd Trim): 0.4-1g/day vs none	P450 aromatase	phase I ratio	0.212 (-0.449, 0.874)	0.529	0.256 (-0.406, 0.918)	0.448
Alcohol (2nd Trim): 0.4-1g/day vs none	SG ratio Progesterone	SG ratio	0.165 (-0.329, 0.659)	0.513	0.072 (-0.418, 0.562)	0.773
Alcohol (2nd Trim): 0.4-1g/day vs none	SG ratio Progestogens	SG ratio	0.155 (-0.315, 0.625)	0.517	0.079 (-0.387, 0.545)	0.739
Alcohol (2nd Trim): 0.4-1g/day vs none	Etio-G	Androgen	0.004 (-0.473, 0.481)	0.988	0.013 (-0.467, 0.492)	0.958
Alcohol (2nd Trim): 0.4-1g/day vs none	E-G	Corticosteroid	0.187 (-0.114, 0.489)	0.222	0.173 (-0.129, 0.475)	0.262
Alcohol (2nd Trim): 0.4-1g/day vs none	Total Progesterone	Progestogen	-0.135 (-0.371, 0.101)	0.262	-0.136 (-0.374, 0.101)	0.261
Alcohol (2nd Trim): 0.4-1g/day vs none	SG ratio Androgens	SG ratio	0.235 (-0.184, 0.653)	0.271	0.192 (-0.226, 0.609)	0.368
Alcohol (2nd Trim): 0.4-1g/day vs none	20b-reductase	phase I ratio	-0.123 (-0.595, 0.349)	0.609	-0.079 (-0.553, 0.394)	0.742
Alcohol (2nd Trim): 0.4-1g/day vs none	Total Testosterone	Androgen	-0.028 (-0.394, 0.337)	0.88	-0.016 (-0.383, 0.351)	0.931
Alcohol (2nd Trim): 0.4-1g/day vs none	Total DHEA	Androgen	0.088 (-0.34, 0.517)	0.686	0.073 (-0.358, 0.504)	0.739
Alcohol (2nd Trim): 0.4-1g/day vs none	AN-S	Androgen	0.296 (-0.366, 0.957)	0.381	0.226 (-0.433, 0.885)	0.501
Alcohol (2nd Trim): 0.4-1g/day vs none	F-G	Corticosteroid	0.178 (-0.148, 0.503)	0.284	0.168 (-0.159, 0.496)	0.313
Alcohol (2nd Trim): 0.4-1g/day vs none	16a-hydroxylase	phase I ratio	-0.185 (-0.911, 0.541)	0.617	-0.254 (-0.981, 0.473)	0.493
Alcohol (2nd Trim): 0.4-1g/day vs none	11b-hydroxysteroid dehydrogenase type 1	phase I ratio	0.091 (-0.119, 0.301)	0.395	0.073 (-0.138, 0.284)	0.495
Alcohol (2nd Trim): 0.4-1g/day vs none	PD-S_1	Progestogen	-0.146 (-0.691, 0.398)	0.598	-0.226 (-0.768, 0.316)	0.414
Alcohol (2nd Trim): 0.4-1g/day vs none	Global 17,20 lyase	phase I ratio	0.089 (-0.285, 0.462)	0.642	0.118 (-0.255, 0.492)	0.534
Alcohol (2nd Trim): 0.4-1g/day vs none	Total Cortisol	Corticosteroid	0.173 (-0.099, 0.444)	0.213	0.195 (-0.077, 0.468)	0.159
Alcohol (2nd Trim): 0.4-1g/day vs none	PT-diS	Progestogen	-0.337 (-1.015, 0.34)	0.329	-0.295 (-0.973, 0.383)	0.393
Alcohol (2nd Trim): 0.4-1g/day vs none	PD-S_2	Progestogen	0.067 (-0.476, 0.61)	0.808	-0.013 (-0.556, 0.529)	0.961
Alcohol (2nd Trim): 0.4-1g/day vs none	E-S	Corticosteroid	0.296 (0.004, 0.587)	<0.05	0.265 (-0.027, 0.557)	0.075
Alcohol (2nd Trim): 0.4-1g/day vs none	Global 3b-HSD	phase I ratio	0.002 (-0.178, 0.183)	0.979	0.007 (-0.174, 0.188)	0.941
Alcohol (2nd Trim): 0.4-1g/day vs none	Global aromatase	phase I ratio	0.188 (-0.413, 0.789)	0.54	0.092 (-0.503, 0.686)	0.762
Alcohol (2nd Trim): 0.4-1g/day vs none	Cortolone-G_2	Corticosteroid	-0.066 (-0.421, 0.289)	0.714	-0.033 (-0.389, 0.324)	0.858
Alcohol (2nd Trim): 0.4-1g/day vs none	5b-reductase + 3a- hydroxysteroid dehydrogenase	phase I ratio	-0.009 (-0.318, 0.3)	0.953	0.036 (-0.271, 0.343)	0.818
Alcohol (2nd Trim): 0.4-1g/day vs none	epiAN-S	Androgen	0.011 (-0.739, 0.762)	0.977	-0.062 (-0.811, 0.686)	0.87
Alcohol (2nd Trim): 0.4-1g/day vs none	11b-hydroxysteroid dehydrogenase type 2	phase I ratio	-0.091 (-0.301, 0.119)	0.395	-0.073 (-0.284, 0.138)	0.495
Alcohol (2nd Trim): 0.4-1g/day vs none	5PD-20one-S	Progestogen	0.005 (-0.615, 0.625)	0.987	-0.039 (-0.662, 0.583)	0.901
Alcohol (2nd Trim): 0.4-1g/day vs none	PD-SG_4	Progestogen	-0.241 (-0.679, 0.197)	0.281	-0.269 (-0.709, 0.171)	0.23
Alcohol (2nd Trim): 0.4-1g/day vs none	5PD-G	Progestogen	-0.157 (-0.461, 0.147)	0.31	-0.161 (-0.466, 0.144)	0.301
Alcohol (2nd Trim): 0.4-1g/day vs none	Total Androgens	Androgen	-0.005 (-0.34, 0.329)	0.975	0.001 (-0.335, 0.337)	0.994
Alcohol (2nd Trim): 0.4-1g/day vs none	PD-diS_3	Progestogen	-0.192 (-0.68, 0.297)	0.441	-0.162 (-0.654, 0.329)	0.517
Alcohol (2nd Trim): 0.4-1g/day vs none	SG ratio Estradiol	SG ratio	-0.636 (-1.365, 0.093)	0.087	-0.71 (-1.439, 0.018)	0.056
Alcohol (2nd Trim): 0.4-1g/day vs none	20a-reductase	phase I ratio	-0.798 (-1.304, -0.292)	<0.01	-0.772 (-1.281, -0.263)	<0.01
Alcohol (2nd Trim): 0.4-1g/day vs none	F-S	Corticosteroid	0.518 (0.212, 0.824)	<0.001	0.498 (0.19, 0.805)	<0.01
Alcohol (2nd Trim): 0.4-1g/day vs none	SG ratio Estriol	SG ratio	-0.527 (-1.025, -0.03)	<0.05	-0.567 (-1.067, -0.068)	<0.05
Alcohol (2nd Trim): 0.4-1g/day vs none	PD-SG_1	Progestogen	-0.693 (-1.228, -0.157)	<0.05	-0.699 (-1.237, -0.16)	<0.05
Alcohol (2nd Trim): 0.4-1g/day vs none	PD-SG_2	Progestogen	-0.77 (-1.445, -0.096)	<0.05	-0.753 (-1.424, -0.081)	<0.05
Alcohol (2nd Trim): 0.4-1g/day vs none	Global 21-hydroxylase	phase I ratio	0.317 (0.041, 0.592)	<0.05	0.334 (0.057, 0.611)	<0.05
Alcohol (2nd Trim): 0.4-1g/day vs none	E1-G	Estrogen	0.547 (0.081, 1.012)	<0.05	0.503 (0.038, 0.968)	<0.05
aMED (2nd Trim)	SG ratio Cortisol	SG ratio	0.108 (0.043, 0.173)	<0.01	0.113 (0.048, 0.177)	<0.001
aMED (2nd Trim)	PD-SG_4	Progestogen	0.049 (-0.034, 0.132)	0.248	0.055 (-0.028, 0.138)	0.195
aMED (2nd Trim)	Andros-G	Androgen	-0.052 (-0.125, 0.02)	0.156	-0.053 (-0.125, 0.019)	0.15
aMED (2nd Trim)	E-S	Corticosteroid	-0.009 (-0.064, 0.047)	0.761	-0.004 (-0.059, 0.051)	0.883
aMED (2nd Trim)	20a-reductase	phase I ratio	-0.03 (-0.127, 0.066)	0.536	-0.03 (-0.127, 0.066)	0.537
aMED (2nd Trim)	SG ratio Estriol	SG ratio	0.018 (-0.077, 0.112)	0.713	0.018 (-0.077, 0.112)	0.715
aMED (2nd Trim)	E2-S	Estrogen	-0.018 (-0.135, 0.098)	0.756	-0.016 (-0.133, 0.1)	0.787
aMED (2nd Trim)	PT-diS	Progestogen	-0.044 (-0.173, 0.084)	0.498	-0.037 (-0.165, 0.092)	0.577
aMED (2nd Trim)	F-S	Corticosteroid	0.011 (-0.048, 0.069)	0.72	0.014 (-0.045, 0.072)	0.642
aMED (2nd Trim)	16OH-DHEAS_1	Androgen	0.015 (-0.053, 0.083)	0.671	0.013 (-0.056, 0.081)	0.714
aMED (2nd Trim)	Total 17-hydroxy-progesterone	Progestogen	-0.027 (-0.073, 0.02)	0.258	-0.028 (-0.075, 0.019)	0.24
aMED (2nd Trim)	DHEA-S	Androgen	0.029 (-0.163, 0.222)	0.765	0.027 (-0.164, 0.219)	0.781
aMED (2nd Trim)	A-S	Corticosteroid	0.028 (-0.027, 0.082)	0.319	0.029 (-0.026, 0.084)	0.3
aMED (2nd Trim)	17b-hydroxysteroid dehydrogenase (17bHSD)	phase I ratio	-0.057 (-0.249, 0.135)	0.559	-0.052 (-0.243, 0.139)	0.595
aMED (2nd Trim)	3b-hydroxysteroid dehydrogenase (3bHSD)	phase I ratio	-0.053 (-0.17, 0.064)	0.373	-0.05 (-0.167, 0.067)	0.404
aMED (2nd Trim)	16OH-DHEAS_2	Androgen	-0.024 (-0.158, 0.11)	0.723	-0.032 (-0.167, 0.103)	0.64
aMED (2nd Trim)	20bDHF-G	Corticosteroid	-0.065 (-0.149, 0.019)	0.131	-0.066 (-0.15, 0.018)	0.124
aMED (2nd Trim)	epiAN-S	Androgen	0.075 (-0.067, 0.216)	0.303	0.078 (-0.064, 0.219)	0.28
aMED (2nd Trim)	5PD-20one-S	Progestogen	0.002 (-0.115, 0.119)	0.973	-0.002 (-0.119, 0.116)	0.978
aMED (2nd Trim)	Total Progesterone	Progestogen	0.01 (-0.034, 0.055)	0.646	0.01 (-0.034, 0.055)	0.647
aMED (2nd Trim)	F-G	Corticosteroid	-0.015 (-0.076, 0.047)	0.639	-0.009 (-0.071, 0.053)	0.766
aMED (2nd Trim)	Total Pregnenolone	Progestogen	-0.006 (-0.061, 0.049)	0.825	-0.004 (-0.059, 0.051)	0.88
aMED (2nd Trim)	Total Estriol	Estrogen	-0.015 (-0.08, 0.049)	0.644	-0.015 (-0.08, 0.05)	0.643
aMED (2nd Trim)	E3-G	Estrogen	-0.023 (-0.089, 0.042)	0.485	-0.024 (-0.09, 0.042)	0.474
aMED (2nd Trim)	Total Estrogens	Estrogen	0.03 (-0.043, 0.104)	0.419	0.029 (-0.045, 0.103)	0.443
aMED (2nd Trim)	P450 aromatase	phase I ratio	0.002 (-0.123, 0.127)	0.974	0.002 (-0.124, 0.127)	0.98
aMED (2nd Trim)	PD-SG_1	Progestogen	0.073 (-0.029, 0.175)	0.159	0.077 (-0.025, 0.18)	0.138
aMED (2nd Trim)	∆4 17,20 lyase (CYP17A1)	phase I ratio	-0.005 (-0.076, 0.067)	0.901	-0.004 (-0.076, 0.067)	0.904
aMED (2nd Trim)	Global 17a-hydroxylase	phase I ratio	-0.028 (-0.079, 0.023)	0.289	-0.031 (-0.082, 0.02)	0.234
aMED (2nd Trim)	20aDHF-G	Corticosteroid	-0.036 (-0.129, 0.058)	0.455	-0.031 (-0.125, 0.063)	0.514
aMED (2nd Trim)	SG ratio Progestogens	SG ratio	-0.01 (-0.099, 0.079)	0.819	-0.014 (-0.102, 0.075)	0.764
aMED (2nd Trim)	16a-hydroxylase	phase I ratio	-0.045 (-0.182, 0.093)	0.523	-0.046 (-0.184, 0.092)	0.511
aMED (2nd Trim)	Total Testosterone	Androgen	-0.029 (-0.098, 0.04)	0.412	-0.032 (-0.101, 0.038)	0.373
aMED (2nd Trim)	Global CYP17	phase I ratio	-0.049 (-0.12, 0.021)	0.169	-0.052 (-0.122, 0.018)	0.148
aMED (2nd Trim)	5PD-SG	Progestogen	0.032 (-0.05, 0.113)	0.449	0.033 (-0.049, 0.116)	0.424
aMED (2nd Trim)	Total DHEA	Androgen	0.002 (-0.079, 0.083)	0.965	-0.001 (-0.083, 0.08)	0.972
aMED (2nd Trim)	16OHDHEA-diS_1	Androgen	-0.033 (-0.119, 0.053)	0.454	-0.036 (-0.123, 0.051)	0.418
aMED (2nd Trim)	5PD-diS	Progestogen	0.005 (-0.072, 0.081)	0.905	0.008 (-0.069, 0.085)	0.84
aMED (2nd Trim)	5a- reductase (SRD5As)	phase I ratio	0.005 (-0.052, 0.062)	0.872	0.01 (-0.047, 0.067)	0.729
aMED (2nd Trim)	B-S	Corticosteroid	0.031 (-0.032, 0.094)	0.33	0.033 (-0.03, 0.096)	0.309
aMED (2nd Trim)	E3-SG	Estrogen	-0.006 (-0.102, 0.09)	0.902	-0.004 (-0.101, 0.092)	0.931
aMED (2nd Trim)	20DHE-G	Corticosteroid	-0.073 (-0.157, 0.012)	0.093	-0.062 (-0.146, 0.022)	0.147
aMED (2nd Trim)	SG ratio Progesterone	SG ratio	-0.021 (-0.115, 0.073)	0.659	-0.022 (-0.114, 0.071)	0.646
aMED (2nd Trim)	PD_diS_2	Progestogen	0.04 (-0.051, 0.13)	0.389	0.047 (-0.044, 0.138)	0.312
aMED (2nd Trim)	SG ratio Estrogens	SG ratio	0.054 (-0.067, 0.174)	0.382	0.053 (-0.067, 0.173)	0.388
aMED (2nd Trim)	E4-SG	Estrogen	-0.005 (-0.105, 0.095)	0.917	-0.003 (-0.104, 0.097)	0.946
aMED (2nd Trim)	E1-S	Estrogen	0.107 (-0.069, 0.283)	0.232	0.104 (-0.07, 0.278)	0.242
aMED (2nd Trim)	PD-diS_1	Progestogen	0.018 (-0.047, 0.083)	0.583	0.023 (-0.042, 0.088)	0.495
aMED (2nd Trim)	PD-G	Progestogen	0.004 (-0.04, 0.049)	0.853	0.004 (-0.041, 0.049)	0.858
aMED (2nd Trim)	Total Estradiol	Estrogen	0.097 (-0.027, 0.22)	0.125	0.092 (-0.031, 0.215)	0.141
aMED (2nd Trim)	16OHDHEA-diS_2	Androgen	-0.026 (-0.124, 0.072)	0.603	-0.028 (-0.126, 0.071)	0.582
aMED (2nd Trim)	PD-SG_5	Progestogen	0.06 (-0.022, 0.143)	0.152	0.054 (-0.028, 0.137)	0.195
aMED (2nd Trim)	Global 3b-HSD	phase I ratio	0.014 (-0.02, 0.048)	0.419	0.013 (-0.021, 0.047)	0.462
aMED (2nd Trim)	PD-S_1	Progestogen	0.043 (-0.06, 0.146)	0.411	0.043 (-0.06, 0.145)	0.416
aMED (2nd Trim)	T-S	Androgen	0.026 (-0.085, 0.137)	0.643	0.032 (-0.079, 0.144)	0.568
aMED (2nd Trim)	E-G	Corticosteroid	-0.032 (-0.089, 0.026)	0.278	-0.026 (-0.083, 0.032)	0.379
aMED (2nd Trim)	T-G	Androgen	-0.057 (-0.15, 0.036)	0.227	-0.057 (-0.15, 0.036)	0.232
aMED (2nd Trim)	PT-G	Progestogen	-0.026 (-0.073, 0.021)	0.273	-0.028 (-0.075, 0.02)	0.253
aMED (2nd Trim)	Total Androgens	Androgen	-0.024 (-0.087, 0.039)	0.46	-0.027 (-0.091, 0.036)	0.403
aMED (2nd Trim)	Global 17,20 lyase	phase I ratio	0 (-0.071, 0.071)	0.999	0 (-0.07, 0.071)	0.99
aMED (2nd Trim)	Total Progestogens	Progestogen	0.001 (-0.044, 0.045)	0.982	0.001 (-0.044, 0.046)	0.964
aMED (2nd Trim)	5PD-G	Progestogen	-0.003 (-0.061, 0.055)	0.915	-0.001 (-0.059, 0.057)	0.97
aMED (2nd Trim)	Etio-S	Androgen	0.025 (-0.083, 0.134)	0.648	0.023 (-0.086, 0.132)	0.681
aMED (2nd Trim)	Etio-G	Androgen	-0.055 (-0.145, 0.036)	0.235	-0.063 (-0.153, 0.028)	0.176
aMED (2nd Trim)	Total Corticosterone	Corticosteroid	0.03 (-0.022, 0.081)	0.262	0.031 (-0.021, 0.083)	0.239
aMED (2nd Trim)	AN-S	Androgen	0.065 (-0.061, 0.19)	0.312	0.063 (-0.061, 0.188)	0.319
aMED (2nd Trim)	SG ratio Estradiol	SG ratio	-0.012 (-0.15, 0.126)	0.863	-0.01 (-0.148, 0.128)	0.889
aMED (2nd Trim)	21OH-5P-diS	Progestogen	-0.017 (-0.083, 0.049)	0.609	-0.021 (-0.087, 0.045)	0.531
aMED (2nd Trim)	THE-G	Corticosteroid	-0.062 (-0.134, 0.01)	0.093	-0.07 (-0.143, 0.002)	0.057
aMED (2nd Trim)	PD-SG_2	Progestogen	-0.059 (-0.187, 0.069)	0.369	-0.049 (-0.176, 0.079)	0.454
aMED (2nd Trim)	PD-S_2	Progestogen	-0.004 (-0.107, 0.099)	0.936	-0.005 (-0.108, 0.097)	0.917
aMED (2nd Trim)	5AD-diS_1	Androgen	0.005 (-0.095, 0.104)	0.926	0.006 (-0.094, 0.105)	0.913
aMED (2nd Trim)	5AD-diS_2	Androgen	0.015 (-0.056, 0.086)	0.682	0.011 (-0.06, 0.082)	0.768
aMED (2nd Trim)	E3-S	Estrogen	0.028 (-0.072, 0.129)	0.58	0.026 (-0.074, 0.127)	0.606
aMED (2nd Trim)	PD-diS_3	Progestogen	0.06 (-0.032, 0.153)	0.2	0.062 (-0.03, 0.155)	0.187
aMED (2nd Trim)	SG ratio Corticosteroids	SG ratio	0.115 (0.054, 0.176)	<0.001*	0.119 (0.057, 0.18)	<0.001*
aMED (2nd Trim)	11b-hydroxysteroid dehydrogenase type 2	phase I ratio	-0.05 (-0.089, -0.01)	<0.05	-0.053 (-0.092, -0.013)	<0.01
aMED (2nd Trim)	Cortolone-G_1	Corticosteroid	-0.078 (-0.135, -0.02)	<0.01	-0.077 (-0.135, -0.02)	<0.01
aMED (2nd Trim)	Global 21-hydroxylase	phase I ratio	-0.083 (-0.135, -0.031)	<0.01	-0.084 (-0.136, -0.032)	<0.01
aMED (2nd Trim)	11b-hydroxysteroid dehydrogenase type 1	phase I ratio	0.05 (0.01, 0.089)	<0.05	0.053 (0.013, 0.092)	<0.01
aMED (2nd Trim)	SG ratio Testosterone	SG ratio	0.122 (0.039, 0.206)	<0.01	0.125 (0.042, 0.207)	<0.01
aMED (2nd Trim)	Total Corticosteroids	Corticosteroid	-0.056 (-0.104, -0.008)	<0.05	-0.057 (-0.105, -0.009)	<0.05
aMED (2nd Trim)	Total Cortisol	Corticosteroid	-0.064 (-0.116, -0.013)	<0.05	-0.066 (-0.118, -0.015)	<0.05
aMED (2nd Trim)	5b-reductase + 3a- hydroxysteroid dehydrogenase	phase I ratio	-0.06 (-0.119, -0.002)	<0.05	-0.069 (-0.127, -0.011)	<0.05
aMED (2nd Trim)	Cortolone-G_2	Corticosteroid	-0.067 (-0.134, 0)	0.051	-0.071 (-0.139, -0.004)	<0.05
aMED (2nd Trim)	20b-reductase	phase I ratio	-0.1 (-0.189, -0.011)	<0.05	-0.104 (-0.194, -0.015)	<0.05
aMED (2nd Trim)	SG ratio Androgens	SG ratio	0.094 (0.015, 0.173)	<0.05	0.092 (0.013, 0.171)	<0.05
aMED (2nd Trim)	E1-G	Estrogen	0.102 (0.014, 0.19)	<0.05	0.097 (0.009, 0.185)	<0.05
aMED (2nd Trim)	Global aromatase	phase I ratio	0.143 (0.03, 0.256)	<0.05	0.141 (0.029, 0.253)	<0.05
Amniotic fluid (Polyhydramnios)	3b-hydroxysteroid dehydrogenase (3bHSD)	phase I ratio	-0.28 (-1.443, 0.883)	0.637	-0.292 (-1.454, 0.87)	0.622
Amniotic fluid (Polyhydramnios)	SG ratio Cortisol	SG ratio	0.016 (-0.631, 0.662)	0.962	0.062 (-0.583, 0.707)	0.851
Amniotic fluid (Polyhydramnios)	PD-SG_4	Progestogen	0.198 (-0.625, 1.022)	0.636	0.241 (-0.585, 1.066)	0.567
Amniotic fluid (Polyhydramnios)	PD-diS_1	Progestogen	0.001 (-0.642, 0.645)	0.997	0.017 (-0.626, 0.661)	0.958
Amniotic fluid (Polyhydramnios)	DHEA-S	Androgen	-0.753 (-2.662, 1.156)	0.439	-0.745 (-2.642, 1.152)	0.441
Amniotic fluid (Polyhydramnios)	AN-S	Androgen	-0.073 (-1.317, 1.17)	0.908	-0.082 (-1.318, 1.154)	0.896
Amniotic fluid (Polyhydramnios)	PD-diS_3	Progestogen	-0.258 (-1.176, 0.659)	0.581	-0.264 (-1.185, 0.658)	0.574
Amniotic fluid (Polyhydramnios)	Etio-G	Androgen	-0.564 (-1.459, 0.332)	0.217	-0.578 (-1.476, 0.32)	0.207
Amniotic fluid (Polyhydramnios)	Total Cortisol	Corticosteroid	-0.229 (-0.741, 0.282)	0.378	-0.245 (-0.757, 0.266)	0.347
Amniotic fluid (Polyhydramnios)	T-G	Androgen	-0.156 (-1.077, 0.765)	0.74	-0.17 (-1.093, 0.754)	0.718
Amniotic fluid (Polyhydramnios)	20a-reductase	phase I ratio	-0.139 (-1.096, 0.819)	0.776	-0.154 (-1.114, 0.807)	0.754
Amniotic fluid (Polyhydramnios)	Cortolone-G_1	Corticosteroid	-0.28 (-0.853, 0.294)	0.338	-0.295 (-0.866, 0.277)	0.312
Amniotic fluid (Polyhydramnios)	E-G	Corticosteroid	-0.021 (-0.588, 0.546)	0.941	0.011 (-0.556, 0.579)	0.968
Amniotic fluid (Polyhydramnios)	Cortolone-G_2	Corticosteroid	-0.246 (-0.913, 0.421)	0.47	-0.268 (-0.936, 0.4)	0.432
Amniotic fluid (Polyhydramnios)	5PD-20one-S	Progestogen	0.304 (-0.861, 1.469)	0.608	0.296 (-0.87, 1.462)	0.618
Amniotic fluid (Polyhydramnios)	SG ratio Estriol	SG ratio	0.052 (-0.885, 0.989)	0.913	0.079 (-0.861, 1.018)	0.87
Amniotic fluid (Polyhydramnios)	16OHDHEA-diS_1	Androgen	-0.135 (-0.993, 0.724)	0.758	-0.119 (-0.979, 0.74)	0.786
Amniotic fluid (Polyhydramnios)	THE-G	Corticosteroid	-0.175 (-0.893, 0.543)	0.632	-0.223 (-0.941, 0.495)	0.542
Amniotic fluid (Polyhydramnios)	Global aromatase	phase I ratio	0.86 (-0.268, 1.987)	0.135	0.871 (-0.242, 1.984)	0.125
Amniotic fluid (Polyhydramnios)	16a-hydroxylase	phase I ratio	0.179 (-1.187, 1.544)	0.797	0.295 (-1.07, 1.659)	0.672
Amniotic fluid (Polyhydramnios)	PD-S_2	Progestogen	-0.232 (-1.252, 0.789)	0.656	-0.188 (-1.205, 0.83)	0.717
Amniotic fluid (Polyhydramnios)	E-S	Corticosteroid	-0.335 (-0.884, 0.214)	0.232	-0.295 (-0.843, 0.253)	0.291
Amniotic fluid (Polyhydramnios)	5PD-G	Progestogen	0.037 (-0.536, 0.609)	0.9	0.073 (-0.5, 0.646)	0.803
Amniotic fluid (Polyhydramnios)	∆4 17,20 lyase (CYP17A1)	phase I ratio	-0.377 (-1.086, 0.332)	0.297	-0.376 (-1.082, 0.331)	0.297
Amniotic fluid (Polyhydramnios)	Total Estriol	Estrogen	-0.108 (-0.749, 0.534)	0.742	-0.105 (-0.75, 0.539)	0.748
Amniotic fluid (Polyhydramnios)	epiAN-S	Androgen	-0.571 (-1.98, 0.838)	0.427	-0.604 (-2.007, 0.799)	0.398
Amniotic fluid (Polyhydramnios)	Total Progestogens	Progestogen	-0.126 (-0.569, 0.317)	0.577	-0.11 (-0.554, 0.335)	0.629
Amniotic fluid (Polyhydramnios)	16OH-DHEAS_1	Androgen	0.052 (-0.623, 0.727)	0.879	0.043 (-0.634, 0.721)	0.9
Amniotic fluid (Polyhydramnios)	5a- reductase (SRD5As)	phase I ratio	0.176 (-0.39, 0.742)	0.541	0.166 (-0.398, 0.73)	0.564
Amniotic fluid (Polyhydramnios)	E1-S	Estrogen	0.733 (-1.011, 2.477)	0.41	0.739 (-0.99, 2.468)	0.402
Amniotic fluid (Polyhydramnios)	Etio-S	Androgen	-0.487 (-1.567, 0.593)	0.376	-0.499 (-1.581, 0.583)	0.366
Amniotic fluid (Polyhydramnios)	T-S	Androgen	-0.995 (-2.092, 0.101)	0.075	-0.99 (-2.092, 0.112)	0.078
Amniotic fluid (Polyhydramnios)	20b-reductase	phase I ratio	0.385 (-0.502, 1.272)	0.394	0.355 (-0.533, 1.243)	0.432
Amniotic fluid (Polyhydramnios)	PD-G	Progestogen	-0.225 (-0.668, 0.218)	0.32	-0.222 (-0.666, 0.222)	0.327
Amniotic fluid (Polyhydramnios)	Total Pregnenolone	Progestogen	0.018 (-0.527, 0.564)	0.947	0.052 (-0.494, 0.598)	0.852
Amniotic fluid (Polyhydramnios)	Global CYP17	phase I ratio	-0.222 (-0.92, 0.476)	0.532	-0.25 (-0.946, 0.446)	0.48
Amniotic fluid (Polyhydramnios)	Total Corticosteroids	Corticosteroid	-0.196 (-0.671, 0.279)	0.418	-0.206 (-0.682, 0.27)	0.395
Amniotic fluid (Polyhydramnios)	PD_diS_2	Progestogen	0.04 (-0.858, 0.939)	0.93	0.057 (-0.843, 0.958)	0.9
Amniotic fluid (Polyhydramnios)	16OH-DHEAS_2	Androgen	0.432 (-0.897, 1.762)	0.523	0.447 (-0.888, 1.781)	0.511
Amniotic fluid (Polyhydramnios)	SG ratio Estrogens	SG ratio	0.469 (-0.725, 1.662)	0.441	0.481 (-0.707, 1.668)	0.427
Amniotic fluid (Polyhydramnios)	PD-S_1	Progestogen	-0.155 (-1.179, 0.869)	0.766	-0.146 (-1.163, 0.872)	0.778
Amniotic fluid (Polyhydramnios)	20DHE-G	Corticosteroid	-0.136 (-0.977, 0.705)	0.751	-0.08 (-0.916, 0.755)	0.85
Amniotic fluid (Polyhydramnios)	E4-SG	Estrogen	-0.014 (-1.008, 0.98)	0.978	-0.008 (-1.004, 0.988)	0.987
Amniotic fluid (Polyhydramnios)	20aDHF-G	Corticosteroid	-0.247 (-1.177, 0.682)	0.601	-0.239 (-1.171, 0.693)	0.615
Amniotic fluid (Polyhydramnios)	5b-reductase + 3a- hydroxysteroid dehydrogenase	phase I ratio	-0.159 (-0.739, 0.422)	0.592	-0.218 (-0.794, 0.358)	0.458
Amniotic fluid (Polyhydramnios)	11b-hydroxysteroid dehydrogenase type 2	phase I ratio	-0.191 (-0.586, 0.204)	0.344	-0.212 (-0.608, 0.183)	0.292
Amniotic fluid (Polyhydramnios)	Global 21-hydroxylase	phase I ratio	0.05 (-0.47, 0.57)	0.851	0.032 (-0.49, 0.554)	0.904
Amniotic fluid (Polyhydramnios)	21OH-5P-diS	Progestogen	0.003 (-0.649, 0.655)	0.993	0.006 (-0.647, 0.659)	0.986
Amniotic fluid (Polyhydramnios)	SG ratio Progestogens	SG ratio	0.017 (-0.866, 0.9)	0.97	0.034 (-0.841, 0.908)	0.94
Amniotic fluid (Polyhydramnios)	PD-SG_1	Progestogen	0.109 (-0.902, 1.12)	0.833	0.135 (-0.879, 1.149)	0.794
Amniotic fluid (Polyhydramnios)	B-S	Corticosteroid	-0.063 (-0.688, 0.562)	0.843	-0.04 (-0.667, 0.587)	0.9
Amniotic fluid (Polyhydramnios)	Total DHEA	Androgen	-0.102 (-0.908, 0.703)	0.803	-0.109 (-0.918, 0.7)	0.792
Amniotic fluid (Polyhydramnios)	E3-SG	Estrogen	0.13 (-0.825, 1.085)	0.79	0.146 (-0.811, 1.103)	0.764
Amniotic fluid (Polyhydramnios)	Total Corticosterone	Corticosteroid	0.033 (-0.481, 0.548)	0.898	0.069 (-0.446, 0.584)	0.792
Amniotic fluid (Polyhydramnios)	Global 17a-hydroxylase	phase I ratio	0.209 (-0.297, 0.715)	0.418	0.163 (-0.341, 0.667)	0.525
Amniotic fluid (Polyhydramnios)	Total Testosterone	Androgen	-0.464 (-1.15, 0.221)	0.184	-0.484 (-1.171, 0.203)	0.167
Amniotic fluid (Polyhydramnios)	20bDHF-G	Corticosteroid	0.177 (-0.657, 1.011)	0.677	0.167 (-0.67, 1.003)	0.696
Amniotic fluid (Polyhydramnios)	P450 aromatase	phase I ratio	0.483 (-0.76, 1.726)	0.446	0.383 (-0.858, 1.624)	0.545
Amniotic fluid (Polyhydramnios)	Total Androgens	Androgen	-0.34 (-0.967, 0.288)	0.288	-0.356 (-0.986, 0.274)	0.268
Amniotic fluid (Polyhydramnios)	F-G	Corticosteroid	-0.199 (-0.812, 0.413)	0.523	-0.188 (-0.802, 0.426)	0.548
Amniotic fluid (Polyhydramnios)	Total Estradiol	Estrogen	0.436 (-0.791, 1.662)	0.486	0.43 (-0.786, 1.646)	0.487
Amniotic fluid (Polyhydramnios)	PT-diS	Progestogen	-0.37 (-1.643, 0.903)	0.569	-0.36 (-1.631, 0.912)	0.579
Amniotic fluid (Polyhydramnios)	5AD-diS_1	Androgen	-0.462 (-1.447, 0.523)	0.357	-0.434 (-1.419, 0.55)	0.387
Amniotic fluid (Polyhydramnios)	A-S	Corticosteroid	0.174 (-0.367, 0.716)	0.527	0.213 (-0.33, 0.755)	0.442
Amniotic fluid (Polyhydramnios)	F-S	Corticosteroid	-0.089 (-0.668, 0.491)	0.763	-0.062 (-0.642, 0.519)	0.834
Amniotic fluid (Polyhydramnios)	Total 17-hydroxy-progesterone	Progestogen	-0.039 (-0.501, 0.422)	0.867	-0.063 (-0.526, 0.4)	0.79
Amniotic fluid (Polyhydramnios)	Global 3b-HSD	phase I ratio	-0.234 (-0.574, 0.105)	0.175	-0.255 (-0.595, 0.084)	0.14
Amniotic fluid (Polyhydramnios)	PD-SG_2	Progestogen	-0.112 (-1.384, 1.16)	0.863	-0.049 (-1.313, 1.214)	0.939
Amniotic fluid (Polyhydramnios)	Andros-G	Androgen	-0.439 (-1.156, 0.279)	0.23	-0.468 (-1.185, 0.248)	0.199
Amniotic fluid (Polyhydramnios)	PD-SG_5	Progestogen	-0.013 (-0.831, 0.806)	0.976	0.022 (-0.796, 0.84)	0.958
Amniotic fluid (Polyhydramnios)	PT-G	Progestogen	-0.02 (-0.488, 0.448)	0.933	-0.044 (-0.514, 0.427)	0.856
Amniotic fluid (Polyhydramnios)	5PD-SG	Progestogen	0.078 (-0.735, 0.891)	0.851	0.083 (-0.732, 0.899)	0.841
Amniotic fluid (Polyhydramnios)	SG ratio Corticosteroids	SG ratio	0.163 (-0.451, 0.777)	0.602	0.212 (-0.401, 0.825)	0.497
Amniotic fluid (Polyhydramnios)	Total Estrogens	Estrogen	0.026 (-0.708, 0.759)	0.946	0.022 (-0.712, 0.756)	0.954
Amniotic fluid (Polyhydramnios)	11b-hydroxysteroid dehydrogenase type 1	phase I ratio	0.191 (-0.204, 0.586)	0.344	0.212 (-0.183, 0.608)	0.292
Amniotic fluid (Polyhydramnios)	E1-G	Estrogen	0.262 (-0.615, 1.139)	0.558	0.267 (-0.608, 1.142)	0.55
Amniotic fluid (Polyhydramnios)	Global 17,20 lyase	phase I ratio	-0.413 (-1.115, 0.289)	0.249	-0.412 (-1.113, 0.288)	0.249
Amniotic fluid (Polyhydramnios)	17b-hydroxysteroid dehydrogenase (17bHSD)	phase I ratio	-0.802 (-2.705, 1.1)	0.408	-0.912 (-2.804, 0.981)	0.345
Amniotic fluid (Polyhydramnios)	SG ratio Androgens	SG ratio	0.292 (-0.495, 1.079)	0.466	0.295 (-0.489, 1.078)	0.461
Amniotic fluid (Polyhydramnios)	SG ratio Testosterone	SG ratio	0.148 (-0.69, 0.986)	0.729	0.159 (-0.666, 0.985)	0.705
Amniotic fluid (Polyhydramnios)	SG ratio Estradiol	SG ratio	0.402 (-0.97, 1.774)	0.565	0.403 (-0.967, 1.772)	0.564
Amniotic fluid (Polyhydramnios)	16OHDHEA-diS_2	Androgen	-0.241 (-1.215, 0.734)	0.628	-0.218 (-1.191, 0.755)	0.66
Amniotic fluid (Polyhydramnios)	5AD-diS_2	Androgen	-0.185 (-0.887, 0.518)	0.605	-0.175 (-0.88, 0.529)	0.625
Amniotic fluid (Polyhydramnios)	E2-S	Estrogen	-0.221 (-1.378, 0.936)	0.707	-0.333 (-1.486, 0.821)	0.572
Amniotic fluid (Polyhydramnios)	5PD-diS	Progestogen	-0.009 (-0.77, 0.752)	0.981	-0.006 (-0.769, 0.756)	0.987
Amniotic fluid (Polyhydramnios)	SG ratio Progesterone	SG ratio	0.028 (-0.9, 0.957)	0.952	0.067 (-0.852, 0.986)	0.887
Amniotic fluid (Polyhydramnios)	E3-G	Estrogen	-0.127 (-0.779, 0.525)	0.703	-0.14 (-0.794, 0.514)	0.674
Amniotic fluid (Polyhydramnios)	Total Progesterone	Progestogen	-0.21 (-0.654, 0.233)	0.352	-0.2 (-0.645, 0.245)	0.378
Amniotic fluid (Polyhydramnios)	E3-S	Estrogen	-0.159 (-1.157, 0.839)	0.754	-0.15 (-1.149, 0.85)	0.769
BMI (3rd Trim)	21OH-5P-diS	Progestogen	-0.111 (-0.169, -0.053)	<0.001	-0.113 (-0.171, -0.054)	<0.001
BMI (3rd Trim)	PD-SG_4	Progestogen	-0.122 (-0.195, -0.049)	<0.01	-0.13 (-0.204, -0.056)	<0.001
BMI (3rd Trim)	PD-S_2	Progestogen	-0.179 (-0.27, -0.089)	<0.001	-0.167 (-0.258, -0.076)	<0.001
BMI (3rd Trim)	SG ratio Estradiol	SG ratio	-0.231 (-0.352, -0.109)	<0.001*	-0.218 (-0.34, -0.096)	<0.001
BMI (3rd Trim)	epiAN-S	Androgen	-0.245 (-0.37, -0.12)	<0.001	-0.229 (-0.355, -0.104)	<0.001
BMI (3rd Trim)	Cortolone-G_2	Corticosteroid	0.108 (0.049, 0.167)	<0.001	0.107 (0.047, 0.167)	<0.001
BMI (3rd Trim)	Global CYP17	phase I ratio	0.111 (0.049, 0.173)	<0.001	0.116 (0.054, 0.178)	<0.001
BMI (3rd Trim)	20DHE-G	Corticosteroid	0.144 (0.07, 0.219)	<0.001	0.126 (0.052, 0.201)	<0.001
BMI (3rd Trim)	20b-reductase	phase I ratio	0.138 (0.059, 0.216)	<0.001	0.135 (0.056, 0.215)	<0.001
BMI (3rd Trim)	17b-hydroxysteroid dehydrogenase (17bHSD)	phase I ratio	0.351 (0.183, 0.519)	<0.001*	0.317 (0.148, 0.486)	<0.001
BMI (3rd Trim)	PD-diS_1	Progestogen	-0.111 (-0.168, -0.054)	<0.001	-0.122 (-0.18, -0.065)	<0.001*
BMI (3rd Trim)	A-S	Corticosteroid	-0.121 (-0.169, -0.074)	<0.001*	-0.123 (-0.172, -0.075)	<0.001*
BMI (3rd Trim)	Total Estriol	Estrogen	-0.12 (-0.177, -0.063)	<0.001*	-0.123 (-0.18, -0.066)	<0.001*
BMI (3rd Trim)	11b-hydroxysteroid dehydrogenase type 1	phase I ratio	-0.126 (-0.16, -0.092)	<0.001*	-0.13 (-0.164, -0.095)	<0.001*
BMI (3rd Trim)	SG ratio Testosterone	SG ratio	-0.153 (-0.227, -0.079)	<0.001*	-0.138 (-0.212, -0.064)	<0.001*
BMI (3rd Trim)	E3-G	Estrogen	-0.143 (-0.2, -0.085)	<0.001*	-0.144 (-0.202, -0.086)	<0.001*
BMI (3rd Trim)	SG ratio Androgens	SG ratio	-0.161 (-0.231, -0.092)	<0.001*	-0.153 (-0.222, -0.083)	<0.001*
BMI (3rd Trim)	SG ratio Progestogens	SG ratio	-0.176 (-0.254, -0.098)	<0.001*	-0.16 (-0.238, -0.083)	<0.001*
BMI (3rd Trim)	Total Estrogens	Estrogen	-0.18 (-0.244, -0.115)	<0.001*	-0.176 (-0.241, -0.111)	<0.001*
BMI (3rd Trim)	SG ratio Cortisol	SG ratio	-0.191 (-0.247, -0.135)	<0.001*	-0.193 (-0.249, -0.136)	<0.001*
BMI (3rd Trim)	E3-S	Estrogen	-0.209 (-0.297, -0.121)	<0.001*	-0.203 (-0.292, -0.114)	<0.001*
BMI (3rd Trim)	E3-SG	Estrogen	-0.062 (-0.147, 0.024)	0.156	-0.072 (-0.158, 0.015)	0.103
BMI (3rd Trim)	5PD-20one-S	Progestogen	-0.243 (-0.346, -0.14)	<0.001*	-0.233 (-0.337, -0.129)	<0.001*
BMI (3rd Trim)	SG ratio Corticosteroids	SG ratio	-0.245 (-0.297, -0.193)	<0.001*	-0.246 (-0.298, -0.194)	<0.001*
BMI (3rd Trim)	F-G	Corticosteroid	-0.029 (-0.084, 0.026)	0.303	-0.033 (-0.088, 0.022)	0.243
BMI (3rd Trim)	5AD-diS_2	Androgen	-0.04 (-0.103, 0.022)	0.207	-0.04 (-0.103, 0.024)	0.219
BMI (3rd Trim)	PD-SG_1	Progestogen	-0.24 (-0.328, -0.151)	<0.001*	-0.252 (-0.341, -0.162)	<0.001*
BMI (3rd Trim)	Total Estradiol	Estrogen	-0.281 (-0.389, -0.173)	<0.001*	-0.26 (-0.368, -0.152)	<0.001*
BMI (3rd Trim)	PD-S_1	Progestogen	-0.295 (-0.384, -0.206)	<0.001*	-0.283 (-0.373, -0.194)	<0.001*
BMI (3rd Trim)	PD-SG_2	Progestogen	0.082 (-0.032, 0.195)	0.159	0.054 (-0.06, 0.168)	0.35
BMI (3rd Trim)	Global aromatase	phase I ratio	-0.358 (-0.456, -0.26)	<0.001*	-0.34 (-0.437, -0.243)	<0.001*
BMI (3rd Trim)	5PD-diS	Progestogen	-0.035 (-0.103, 0.034)	0.32	-0.039 (-0.108, 0.03)	0.267
BMI (3rd Trim)	E1-S	Estrogen	-0.409 (-0.562, -0.256)	<0.001*	-0.381 (-0.534, -0.227)	<0.001*
BMI (3rd Trim)	5a- reductase (SRD5As)	phase I ratio	-0.021 (-0.071, 0.03)	0.427	-0.028 (-0.079, 0.022)	0.271
BMI (3rd Trim)	20a-reductase	phase I ratio	0.015 (-0.071, 0.1)	0.739	0.007 (-0.079, 0.094)	0.87
BMI (3rd Trim)	11b-hydroxysteroid dehydrogenase type 2	phase I ratio	0.126 (0.092, 0.16)	<0.001*	0.13 (0.095, 0.164)	<0.001*
BMI (3rd Trim)	Total Corticosteroids	Corticosteroid	0.141 (0.1, 0.183)	<0.001*	0.139 (0.097, 0.181)	<0.001*
BMI (3rd Trim)	5PD-SG	Progestogen	-0.014 (-0.086, 0.059)	0.714	-0.019 (-0.092, 0.055)	0.616
BMI (3rd Trim)	Etio-S	Androgen	0.049 (-0.048, 0.146)	0.319	0.061 (-0.037, 0.159)	0.22
BMI (3rd Trim)	Total Cortisol	Corticosteroid	0.164 (0.12, 0.208)	<0.001*	0.162 (0.117, 0.207)	<0.001*
BMI (3rd Trim)	THE-G	Corticosteroid	0.185 (0.122, 0.248)	<0.001*	0.192 (0.128, 0.255)	<0.001*
BMI (3rd Trim)	Global 21-hydroxylase	phase I ratio	0.203 (0.159, 0.247)	<0.001*	0.203 (0.159, 0.248)	<0.001*
BMI (3rd Trim)	Global 17,20 lyase	phase I ratio	0.214 (0.153, 0.275)	<0.001*	0.207 (0.146, 0.268)	<0.001*
BMI (3rd Trim)	5b-reductase + 3a- hydroxysteroid dehydrogenase	phase I ratio	0.204 (0.154, 0.253)	<0.001*	0.21 (0.16, 0.259)	<0.001*
BMI (3rd Trim)	∆4 17,20 lyase (CYP17A1)	phase I ratio	0.22 (0.159, 0.282)	<0.001*	0.213 (0.151, 0.275)	<0.001*
BMI (3rd Trim)	Cortolone-G_1	Corticosteroid	0.221 (0.173, 0.27)	<0.001*	0.215 (0.166, 0.264)	<0.001*
BMI (3rd Trim)	16OH-DHEAS_1	Androgen	-0.02 (-0.081, 0.04)	0.508	-0.024 (-0.086, 0.037)	0.432
BMI (3rd Trim)	PD-SG_5	Progestogen	-0.049 (-0.122, 0.024)	0.191	-0.051 (-0.125, 0.022)	0.173
BMI (3rd Trim)	PT-diS	Progestogen	0.136 (0.022, 0.249)	<0.05	0.114 (0, 0.229)	0.05
BMI (3rd Trim)	Total Androgens	Androgen	0.036 (-0.02, 0.092)	0.208	0.039 (-0.018, 0.096)	0.178
BMI (3rd Trim)	5AD-diS_1	Androgen	0.004 (-0.084, 0.093)	0.923	0.006 (-0.083, 0.095)	0.888
BMI (3rd Trim)	3b-hydroxysteroid dehydrogenase (3bHSD)	phase I ratio	0.295 (0.193, 0.396)	<0.001*	0.283 (0.18, 0.386)	<0.001*
BMI (3rd Trim)	Total DHEA	Androgen	-0.031 (-0.103, 0.041)	0.398	-0.028 (-0.101, 0.045)	0.45
BMI (3rd Trim)	20aDHF-G	Corticosteroid	0.042 (-0.041, 0.125)	0.323	0.03 (-0.054, 0.114)	0.479
BMI (3rd Trim)	Total Corticosterone	Corticosteroid	-0.068 (-0.114, -0.023)	<0.01	-0.071 (-0.117, -0.025)	<0.01
BMI (3rd Trim)	SG ratio Estriol	SG ratio	-0.031 (-0.115, 0.053)	0.469	-0.024 (-0.109, 0.061)	0.579
BMI (3rd Trim)	T-G	Androgen	0.045 (-0.037, 0.127)	0.285	0.045 (-0.038, 0.128)	0.286
BMI (3rd Trim)	E-G	Corticosteroid	0.007 (-0.043, 0.058)	0.775	0.001 (-0.05, 0.052)	0.975
BMI (3rd Trim)	Global 3b-HSD	phase I ratio	-0.013 (-0.044, 0.017)	0.394	-0.011 (-0.041, 0.02)	0.501
BMI (3rd Trim)	Total Pregnenolone	Progestogen	-0.016 (-0.065, 0.033)	0.521	-0.022 (-0.071, 0.027)	0.377
BMI (3rd Trim)	PD-G	Progestogen	-0.018 (-0.058, 0.021)	0.363	-0.021 (-0.061, 0.019)	0.303
BMI (3rd Trim)	E1-G	Estrogen	-0.116 (-0.194, -0.038)	<0.01	-0.103 (-0.182, -0.025)	<0.01
BMI (3rd Trim)	Total 17-hydroxy-progesterone	Progestogen	0.025 (-0.016, 0.066)	0.238	0.024 (-0.018, 0.065)	0.265
BMI (3rd Trim)	E4-SG	Estrogen	-0.039 (-0.128, 0.049)	0.384	-0.051 (-0.14, 0.039)	0.269
BMI (3rd Trim)	B-S	Corticosteroid	-0.022 (-0.078, 0.034)	0.445	-0.026 (-0.082, 0.031)	0.373
BMI (3rd Trim)	PT-G	Progestogen	0.021 (-0.021, 0.063)	0.32	0.021 (-0.022, 0.063)	0.338
BMI (3rd Trim)	SG ratio Progesterone	SG ratio	-0.151 (-0.234, -0.069)	<0.001	-0.137 (-0.219, -0.055)	<0.01
BMI (3rd Trim)	Global 17a-hydroxylase	phase I ratio	-0.022 (-0.068, 0.023)	0.331	-0.015 (-0.061, 0.03)	0.503
BMI (3rd Trim)	PD-diS_3	Progestogen	0.019 (-0.063, 0.101)	0.655	0.011 (-0.072, 0.094)	0.8
BMI (3rd Trim)	AN-S	Androgen	-0.169 (-0.279, -0.058)	<0.01	-0.15 (-0.261, -0.039)	<0.01
BMI (3rd Trim)	5PD-G	Progestogen	-0.016 (-0.068, 0.035)	0.528	-0.023 (-0.075, 0.029)	0.383
BMI (3rd Trim)	E2-S	Estrogen	0.098 (-0.005, 0.202)	0.062	0.086 (-0.018, 0.19)	0.106
BMI (3rd Trim)	T-S	Androgen	0.054 (-0.044, 0.152)	0.283	0.049 (-0.051, 0.149)	0.335
BMI (3rd Trim)	16OHDHEA-diS_1	Androgen	0.014 (-0.062, 0.091)	0.712	0.01 (-0.068, 0.087)	0.805
BMI (3rd Trim)	Total Progestogens	Progestogen	-0.033 (-0.073, 0.006)	0.1	-0.037 (-0.077, 0.003)	0.073
BMI (3rd Trim)	16OH-DHEAS_2	Androgen	-0.056 (-0.175, 0.063)	0.355	-0.046 (-0.167, 0.074)	0.449
BMI (3rd Trim)	F-S	Corticosteroid	0.027 (-0.025, 0.078)	0.314	0.023 (-0.029, 0.075)	0.388
BMI (3rd Trim)	P450 aromatase	phase I ratio	0.048 (-0.063, 0.159)	0.395	0.039 (-0.073, 0.151)	0.496
BMI (3rd Trim)	16a-hydroxylase	phase I ratio	-0.188 (-0.309, -0.066)	<0.01	-0.178 (-0.3, -0.055)	<0.01
BMI (3rd Trim)	20bDHF-G	Corticosteroid	0.119 (0.045, 0.193)	<0.01	0.113 (0.038, 0.188)	<0.01
BMI (3rd Trim)	Total Progesterone	Progestogen	-0.043 (-0.083, -0.003)	<0.05	-0.045 (-0.085, -0.005)	<0.05
BMI (3rd Trim)	E-S	Corticosteroid	-0.043 (-0.093, 0.006)	0.083	-0.051 (-0.1, -0.002)	<0.05
BMI (3rd Trim)	PD_diS_2	Progestogen	-0.087 (-0.167, -0.007)	<0.05	-0.102 (-0.182, -0.021)	<0.05
BMI (3rd Trim)	SG ratio Estrogens	SG ratio	-0.147 (-0.254, -0.041)	<0.01	-0.13 (-0.237, -0.023)	<0.05
BMI (3rd Trim)	DHEA-S	Androgen	-0.209 (-0.379, -0.038)	<0.05	-0.174 (-0.345, -0.003)	<0.05
BMI (3rd Trim)	Total Testosterone	Androgen	0.06 (-0.002, 0.121)	0.056	0.063 (0.001, 0.124)	<0.05
BMI (3rd Trim)	Andros-G	Androgen	0.077 (0.013, 0.141)	<0.05	0.074 (0.01, 0.139)	<0.05
BMI (3rd Trim)	Etio-G	Androgen	0.076 (-0.004, 0.156)	0.061	0.084 (0.003, 0.164)	<0.05
BMI (3rd Trim)	16OHDHEA-diS_2	Androgen	0.112 (0.025, 0.199)	<0.05	0.104 (0.016, 0.191)	<0.05
Cigarettes (1st Trim): >10 cig/day	Cortolone-G_2	Corticosteroid	0.738 (0.354, 1.121)	<0.001	0.745 (0.36, 1.131)	<0.001
Cigarettes (1st Trim): >10 cig/day	Etio-G	Androgen	0.856 (0.341, 1.371)	<0.01	0.875 (0.357, 1.394)	<0.001
Cigarettes (1st Trim): >10 cig/day	5a- reductase (SRD5As)	phase I ratio	-0.41 (-0.737, -0.083)	<0.05	-0.438 (-0.765, -0.111)	<0.01
Cigarettes (1st Trim): >10 cig/day	PD-G	Progestogen	0.356 (0.099, 0.613)	<0.01	0.358 (0.1, 0.616)	<0.01
Cigarettes (1st Trim): >10 cig/day	Total Corticosteroids	Corticosteroid	0.447 (0.173, 0.722)	<0.01	0.434 (0.158, 0.709)	<0.01
Cigarettes (1st Trim): >10 cig/day	Total Cortisol	Corticosteroid	0.479 (0.184, 0.774)	<0.01	0.466 (0.17, 0.763)	<0.01
Cigarettes (1st Trim): >10 cig/day	Total Testosterone	Androgen	0.523 (0.126, 0.919)	<0.01	0.528 (0.129, 0.926)	<0.01
Cigarettes (1st Trim): >10 cig/day	THE-G	Corticosteroid	0.56 (0.145, 0.975)	<0.01	0.583 (0.167, 0.998)	<0.01
Cigarettes (1st Trim): >10 cig/day	SG ratio Corticosteroids	SG ratio	-0.372 (-0.728, -0.017)	<0.05	-0.371 (-0.727, -0.015)	<0.05
Cigarettes (1st Trim): >10 cig/day	Global aromatase	phase I ratio	-0.896 (-1.55, -0.242)	<0.01	-0.829 (-1.476, -0.181)	<0.05
Cigarettes (1st Trim): >10 cig/day	SG ratio Progesterone	SG ratio	-0.326 (-0.865, 0.214)	0.237	-0.306 (-0.842, 0.229)	0.262
Cigarettes (1st Trim): >10 cig/day	DHEA-S	Androgen	0.197 (-0.912, 1.306)	0.728	0.304 (-0.801, 1.409)	0.589
Cigarettes (1st Trim): >10 cig/day	PD-SG_1	Progestogen	-0.495 (-1.08, 0.09)	0.097	-0.526 (-1.115, 0.062)	0.08
Cigarettes (1st Trim): >10 cig/day	11b-hydroxysteroid dehydrogenase type 2	phase I ratio	0.141 (-0.088, 0.369)	0.228	0.151 (-0.078, 0.381)	0.197
Cigarettes (1st Trim): >10 cig/day	16OH-DHEAS_1	Androgen	0.136 (-0.256, 0.529)	0.496	0.127 (-0.268, 0.522)	0.528
Cigarettes (1st Trim): >10 cig/day	F-G	Corticosteroid	0.166 (-0.19, 0.521)	0.362	0.151 (-0.207, 0.509)	0.407
Cigarettes (1st Trim): >10 cig/day	E-G	Corticosteroid	0.181 (-0.148, 0.511)	0.28	0.146 (-0.185, 0.477)	0.386
Cigarettes (1st Trim): >10 cig/day	11b-hydroxysteroid dehydrogenase type 1	phase I ratio	-0.141 (-0.369, 0.088)	0.228	-0.151 (-0.381, 0.078)	0.197
Cigarettes (1st Trim): >10 cig/day	E1-S	Estrogen	-0.519 (-1.534, 0.496)	0.316	-0.417 (-1.426, 0.591)	0.417
Cigarettes (1st Trim): >10 cig/day	5PD-20one-S	Progestogen	-0.084 (-0.762, 0.593)	0.807	-0.031 (-0.711, 0.649)	0.928
Cigarettes (1st Trim): >10 cig/day	SG ratio Estriol	SG ratio	-0.21 (-0.755, 0.335)	0.45	-0.187 (-0.735, 0.361)	0.503
Cigarettes (1st Trim): >10 cig/day	E1-G	Estrogen	-0.052 (-0.563, 0.458)	0.841	-0.024 (-0.534, 0.487)	0.927
Cigarettes (1st Trim): >10 cig/day	PD-diS_1	Progestogen	-0.286 (-0.659, 0.088)	0.134	-0.325 (-0.7, 0.05)	0.089
Cigarettes (1st Trim): >10 cig/day	epiAN-S	Androgen	0.044 (-0.776, 0.864)	0.916	0.106 (-0.712, 0.925)	0.799
Cigarettes (1st Trim): >10 cig/day	5PD-G	Progestogen	0.339 (0.007, 0.671)	<0.05	0.315 (-0.018, 0.649)	0.064
Cigarettes (1st Trim): >10 cig/day	PD-SG_2	Progestogen	-0.334 (-1.073, 0.405)	0.375	-0.452 (-1.188, 0.284)	0.228
Cigarettes (1st Trim): >10 cig/day	20a-reductase	phase I ratio	-0.368 (-0.924, 0.188)	0.194	-0.399 (-0.958, 0.16)	0.162
Cigarettes (1st Trim): >10 cig/day	Total Pregnenolone	Progestogen	0.324 (0.008, 0.64)	<0.05	0.303 (-0.015, 0.62)	0.062
Cigarettes (1st Trim): >10 cig/day	A-S	Corticosteroid	-0.018 (-0.333, 0.296)	0.909	-0.03 (-0.346, 0.287)	0.853
Cigarettes (1st Trim): >10 cig/day	5PD-SG	Progestogen	0.21 (-0.263, 0.682)	0.384	0.2 (-0.275, 0.675)	0.409
Cigarettes (1st Trim): >10 cig/day	20DHE-G	Corticosteroid	0.041 (-0.448, 0.531)	0.868	-0.057 (-0.544, 0.431)	0.819
Cigarettes (1st Trim): >10 cig/day	P450 aromatase	phase I ratio	0.19 (-0.533, 0.914)	0.605	0.148 (-0.576, 0.872)	0.689
Cigarettes (1st Trim): >10 cig/day	E2-S	Estrogen	0.221 (-0.452, 0.894)	0.519	0.181 (-0.492, 0.854)	0.597
Cigarettes (1st Trim): >10 cig/day	PD-SG_5	Progestogen	-0.005 (-0.481, 0.472)	0.985	-0.026 (-0.503, 0.451)	0.915
Cigarettes (1st Trim): >10 cig/day	5PD-diS	Progestogen	-0.034 (-0.476, 0.409)	0.881	-0.043 (-0.487, 0.402)	0.85
Cigarettes (1st Trim): >10 cig/day	16OHDHEA-diS_2	Androgen	0.143 (-0.424, 0.71)	0.621	0.101 (-0.467, 0.668)	0.728
Cigarettes (1st Trim): >10 cig/day	Total 17-hydroxy-progesterone	Progestogen	0.143 (-0.125, 0.411)	0.295	0.144 (-0.126, 0.414)	0.295
Cigarettes (1st Trim): >10 cig/day	E-S	Corticosteroid	0.116 (-0.204, 0.436)	0.476	0.075 (-0.245, 0.395)	0.645
Cigarettes (1st Trim): >10 cig/day	Global 3b-HSD	phase I ratio	-0.035 (-0.232, 0.163)	0.73	-0.02 (-0.218, 0.178)	0.843
Cigarettes (1st Trim): >10 cig/day	3b-hydroxysteroid dehydrogenase (3bHSD)	phase I ratio	0.27 (-0.406, 0.947)	0.433	0.213 (-0.465, 0.891)	0.538
Cigarettes (1st Trim): >10 cig/day	SG ratio Androgens	SG ratio	-0.449 (-0.906, 0.008)	0.054	-0.411 (-0.867, 0.045)	0.077
Cigarettes (1st Trim): >10 cig/day	T-G	Androgen	-0.027 (-0.563, 0.508)	0.92	-0.014 (-0.552, 0.525)	0.96
Cigarettes (1st Trim): >10 cig/day	Global CYP17	phase I ratio	0.27 (-0.135, 0.676)	0.19	0.276 (-0.129, 0.681)	0.181
Cigarettes (1st Trim): >10 cig/day	17b-hydroxysteroid dehydrogenase (17bHSD)	phase I ratio	0.477 (-0.63, 1.585)	0.398	0.37 (-0.735, 1.474)	0.511
Cigarettes (1st Trim): >10 cig/day	21OH-5P-diS	Progestogen	0.023 (-0.356, 0.402)	0.906	0.022 (-0.359, 0.403)	0.911
Cigarettes (1st Trim): >10 cig/day	SG ratio Cortisol	SG ratio	-0.161 (-0.537, 0.214)	0.398	-0.167 (-0.543, 0.208)	0.382
Cigarettes (1st Trim): >10 cig/day	16OHDHEA-diS_1	Androgen	0.034 (-0.465, 0.534)	0.893	0.005 (-0.496, 0.507)	0.983
Cigarettes (1st Trim): >10 cig/day	Total DHEA	Androgen	0.105 (-0.363, 0.573)	0.66	0.113 (-0.359, 0.584)	0.639
Cigarettes (1st Trim): >10 cig/day	20bDHF-G	Corticosteroid	0.486 (0.003, 0.97)	<0.05	0.457 (-0.03, 0.943)	0.066
Cigarettes (1st Trim): >10 cig/day	Total Estriol	Estrogen	-0.151 (-0.524, 0.222)	0.428	-0.154 (-0.529, 0.222)	0.422
Cigarettes (1st Trim): >10 cig/day	Total Progesterone	Progestogen	0.277 (0.019, 0.534)	<0.05	0.275 (0.016, 0.534)	<0.05
Cigarettes (1st Trim): >10 cig/day	SG ratio Progestogens	SG ratio	-0.332 (-0.845, 0.182)	0.205	-0.295 (-0.804, 0.215)	0.257
Cigarettes (1st Trim): >10 cig/day	E3-SG	Estrogen	-0.125 (-0.68, 0.431)	0.659	-0.146 (-0.704, 0.412)	0.608
Cigarettes (1st Trim): >10 cig/day	B-S	Corticosteroid	0.175 (-0.188, 0.539)	0.344	0.164 (-0.202, 0.53)	0.38
Cigarettes (1st Trim): >10 cig/day	Global 17a-hydroxylase	phase I ratio	-0.18 (-0.474, 0.113)	0.228	-0.151 (-0.443, 0.142)	0.313
Cigarettes (1st Trim): >10 cig/day	20b-reductase	phase I ratio	0.151 (-0.365, 0.667)	0.566	0.135 (-0.384, 0.653)	0.61
Cigarettes (1st Trim): >10 cig/day	16a-hydroxylase	phase I ratio	-0.287 (-1.081, 0.507)	0.479	-0.253 (-1.049, 0.543)	0.533
Cigarettes (1st Trim): >10 cig/day	Global 17,20 lyase	phase I ratio	0.187 (-0.222, 0.596)	0.37	0.141 (-0.268, 0.55)	0.498
Cigarettes (1st Trim): >10 cig/day	SG ratio Estrogens	SG ratio	-0.352 (-1.047, 0.342)	0.319	-0.292 (-0.985, 0.401)	0.409
Cigarettes (1st Trim): >10 cig/day	E3-S	Estrogen	-0.358 (-0.939, 0.222)	0.226	-0.324 (-0.906, 0.259)	0.276
Cigarettes (1st Trim): >10 cig/day	Total Progestogens	Progestogen	0.289 (0.032, 0.546)	<0.05	0.281 (0.023, 0.54)	<0.05
Cigarettes (1st Trim): >10 cig/day	PT-diS	Progestogen	-0.004 (-0.745, 0.737)	0.992	-0.078 (-0.82, 0.663)	0.836
Cigarettes (1st Trim): >10 cig/day	SG ratio Testosterone	SG ratio	-0.269 (-0.756, 0.219)	0.279	-0.215 (-0.697, 0.266)	0.381
Cigarettes (1st Trim): >10 cig/day	16OH-DHEAS_2	Androgen	0.027 (-0.745, 0.8)	0.944	0.053 (-0.726, 0.831)	0.895
Cigarettes (1st Trim): >10 cig/day	AN-S	Androgen	0.031 (-0.692, 0.754)	0.933	0.087 (-0.634, 0.808)	0.812
Cigarettes (1st Trim): >10 cig/day	E3-G	Estrogen	-0.089 (-0.468, 0.291)	0.647	-0.084 (-0.465, 0.298)	0.667
Cigarettes (1st Trim): >10 cig/day	Global 21-hydroxylase	phase I ratio	0.204 (-0.098, 0.506)	0.186	0.188 (-0.116, 0.492)	0.224
Cigarettes (1st Trim): >10 cig/day	PD_diS_2	Progestogen	-0.203 (-0.726, 0.319)	0.445	-0.258 (-0.782, 0.267)	0.335
Cigarettes (1st Trim): >10 cig/day	SG ratio Estradiol	SG ratio	-0.426 (-1.224, 0.373)	0.296	-0.366 (-1.164, 0.433)	0.369
Cigarettes (1st Trim): >10 cig/day	PD-S_2	Progestogen	0.017 (-0.577, 0.611)	0.955	0.041 (-0.552, 0.635)	0.891
Cigarettes (1st Trim): >10 cig/day	∆4 17,20 lyase (CYP17A1)	phase I ratio	0.172 (-0.241, 0.584)	0.414	0.125 (-0.288, 0.537)	0.553
Cigarettes (1st Trim): >10 cig/day	5AD-diS_2	Androgen	0.235 (-0.172, 0.643)	0.258	0.231 (-0.179, 0.64)	0.27
Cigarettes (1st Trim): >10 cig/day	Total Corticosterone	Corticosteroid	0.084 (-0.216, 0.383)	0.583	0.07 (-0.231, 0.37)	0.649
Cigarettes (1st Trim): >10 cig/day	5AD-diS_1	Androgen	0.485 (-0.087, 1.056)	0.096	0.49 (-0.083, 1.063)	0.094
Cigarettes (1st Trim): >10 cig/day	Total Estrogens	Estrogen	-0.215 (-0.642, 0.211)	0.322	-0.198 (-0.626, 0.23)	0.364
Cigarettes (1st Trim): >10 cig/day	T-S	Androgen	0.105 (-0.534, 0.744)	0.747	0.091 (-0.554, 0.736)	0.782
Cigarettes (1st Trim): >10 cig/day	PT-G	Progestogen	0.138 (-0.134, 0.409)	0.32	0.141 (-0.133, 0.415)	0.312
Cigarettes (1st Trim): >10 cig/day	E4-SG	Estrogen	0.091 (-0.487, 0.669)	0.758	0.066 (-0.515, 0.647)	0.824
Cigarettes (1st Trim): >10 cig/day	PD-S_1	Progestogen	-0.195 (-0.79, 0.401)	0.522	-0.159 (-0.752, 0.435)	0.6
Cigarettes (1st Trim): >10 cig/day	20aDHF-G	Corticosteroid	0.038 (-0.502, 0.578)	0.891	-0.016 (-0.559, 0.528)	0.955
Cigarettes (1st Trim): >10 cig/day	PD-SG_4	Progestogen	-0.196 (-0.674, 0.283)	0.422	-0.235 (-0.716, 0.245)	0.336
Cigarettes (1st Trim): >10 cig/day	Total Estradiol	Estrogen	-0.327 (-1.04, 0.387)	0.369	-0.257 (-0.967, 0.452)	0.476
Cigarettes (1st Trim): >10 cig/day	PD-diS_3	Progestogen	0.035 (-0.498, 0.569)	0.896	0.013 (-0.524, 0.551)	0.962
Cigarettes (1st Trim): >10 cig/day	Cortolone-G_1	Corticosteroid	0.375 (0.042, 0.707)	<0.05	0.344 (0.012, 0.677)	<0.05
Cigarettes (1st Trim): >10 cig/day	Total Androgens	Androgen	0.399 (0.036, 0.762)	<0.05	0.405 (0.039, 0.77)	<0.05
Cigarettes (1st Trim): >10 cig/day	F-S	Corticosteroid	0.431 (0.096, 0.767)	<0.05	0.411 (0.073, 0.748)	<0.05
Cigarettes (1st Trim): >10 cig/day	5b-reductase + 3a- hydroxysteroid dehydrogenase	phase I ratio	0.381 (0.046, 0.717)	<0.05	0.411 (0.077, 0.745)	<0.05
Cigarettes (1st Trim): >10 cig/day	Andros-G	Androgen	0.463 (0.047, 0.879)	<0.05	0.451 (0.035, 0.867)	<0.05
Cigarettes (1st Trim): >10 cig/day	Etio-S	Androgen	0.673 (0.048, 1.298)	<0.05	0.707 (0.079, 1.334)	<0.05
Cigarettes (1st Trim): 1-10 cig/day	11b-hydroxysteroid dehydrogenase type 1	phase I ratio	-0.376 (-0.655, -0.097)	<0.01	-0.383 (-0.662, -0.104)	<0.01
Cigarettes (1st Trim): 1-10 cig/day	11b-hydroxysteroid dehydrogenase type 2	phase I ratio	0.376 (0.097, 0.655)	<0.01	0.383 (0.104, 0.662)	<0.01
Cigarettes (1st Trim): 1-10 cig/day	Etio-G	Androgen	0.831 (0.202, 1.46)	<0.01	0.838 (0.208, 1.468)	<0.01
Cigarettes (1st Trim): 1-10 cig/day	5a- reductase (SRD5As)	phase I ratio	-0.424 (-0.823, -0.025)	<0.05	-0.402 (-0.8, -0.004)	<0.05
Cigarettes (1st Trim): 1-10 cig/day	SG ratio Corticosteroids	SG ratio	-0.442 (-0.876, -0.009)	<0.05	-0.468 (-0.9, -0.035)	<0.05
Cigarettes (1st Trim): 1-10 cig/day	PD-SG_1	Progestogen	-0.767 (-1.482, -0.053)	<0.05	-0.793 (-1.509, -0.077)	<0.05
Cigarettes (1st Trim): 1-10 cig/day	Global CYP17	phase I ratio	0.415 (-0.079, 0.909)	0.1	0.451 (-0.042, 0.944)	0.073
Cigarettes (1st Trim): 1-10 cig/day	Global aromatase	phase I ratio	-0.24 (-1.038, 0.558)	0.555	-0.256 (-1.043, 0.532)	0.524
Cigarettes (1st Trim): 1-10 cig/day	Total Corticosteroids	Corticosteroid	0.268 (-0.067, 0.602)	0.117	0.269 (-0.066, 0.605)	0.115
Cigarettes (1st Trim): 1-10 cig/day	SG ratio Progesterone	SG ratio	-0.078 (-0.737, 0.581)	0.817	-0.088 (-0.74, 0.564)	0.792
Cigarettes (1st Trim): 1-10 cig/day	16OH-DHEAS_2	Androgen	0.616 (-0.327, 1.559)	0.2	0.591 (-0.356, 1.538)	0.221
Cigarettes (1st Trim): 1-10 cig/day	Total Estrogens	Estrogen	0.024 (-0.497, 0.544)	0.929	0.022 (-0.499, 0.543)	0.933
Cigarettes (1st Trim): 1-10 cig/day	SG ratio Progestogens	SG ratio	0.062 (-0.564, 0.688)	0.846	0.057 (-0.563, 0.677)	0.857
Cigarettes (1st Trim): 1-10 cig/day	DHEA-S	Androgen	1.243 (-0.11, 2.596)	0.072	1.254 (-0.09, 2.598)	0.067
Cigarettes (1st Trim): 1-10 cig/day	Global 21-hydroxylase	phase I ratio	0.204 (-0.164, 0.573)	0.277	0.219 (-0.151, 0.589)	0.246
Cigarettes (1st Trim): 1-10 cig/day	SG ratio Estriol	SG ratio	0.184 (-0.481, 0.849)	0.588	0.16 (-0.506, 0.827)	0.637
Cigarettes (1st Trim): 1-10 cig/day	16OH-DHEAS_1	Androgen	0.164 (-0.315, 0.643)	0.502	0.158 (-0.322, 0.639)	0.518
Cigarettes (1st Trim): 1-10 cig/day	17b-hydroxysteroid dehydrogenase (17bHSD)	phase I ratio	-0.134 (-1.485, 1.217)	0.846	-0.074 (-1.418, 1.27)	0.914
Cigarettes (1st Trim): 1-10 cig/day	∆4 17,20 lyase (CYP17A1)	phase I ratio	0.068 (-0.435, 0.572)	0.79	0.069 (-0.433, 0.571)	0.788
Cigarettes (1st Trim): 1-10 cig/day	PD-S_2	Progestogen	0.057 (-0.668, 0.781)	0.878	0.033 (-0.689, 0.755)	0.928
Cigarettes (1st Trim): 1-10 cig/day	21OH-5P-diS	Progestogen	0.212 (-0.251, 0.675)	0.368	0.195 (-0.268, 0.658)	0.409
Cigarettes (1st Trim): 1-10 cig/day	20bDHF-G	Corticosteroid	0.006 (-0.585, 0.597)	0.984	0.012 (-0.58, 0.605)	0.968
Cigarettes (1st Trim): 1-10 cig/day	Global 17,20 lyase	phase I ratio	0.058 (-0.441, 0.557)	0.821	0.059 (-0.439, 0.557)	0.816
Cigarettes (1st Trim): 1-10 cig/day	20aDHF-G	Corticosteroid	-0.441 (-1.1, 0.218)	0.189	-0.443 (-1.104, 0.218)	0.188
Cigarettes (1st Trim): 1-10 cig/day	16a-hydroxylase	phase I ratio	-0.244 (-1.213, 0.725)	0.621	-0.322 (-1.29, 0.647)	0.515
Cigarettes (1st Trim): 1-10 cig/day	Total 17-hydroxy-progesterone	Progestogen	0.266 (-0.061, 0.593)	0.11	0.279 (-0.049, 0.606)	0.096
Cigarettes (1st Trim): 1-10 cig/day	PT-diS	Progestogen	-0.331 (-1.236, 0.573)	0.472	-0.34 (-1.243, 0.562)	0.459
Cigarettes (1st Trim): 1-10 cig/day	E4-SG	Estrogen	-0.063 (-0.768, 0.643)	0.862	-0.081 (-0.788, 0.626)	0.821
Cigarettes (1st Trim): 1-10 cig/day	SG ratio Estrogens	SG ratio	0.276 (-0.571, 1.123)	0.522	0.27 (-0.573, 1.113)	0.529
Cigarettes (1st Trim): 1-10 cig/day	P450 aromatase	phase I ratio	0.079 (-0.804, 0.962)	0.86	0.152 (-0.729, 1.033)	0.735
Cigarettes (1st Trim): 1-10 cig/day	E1-S	Estrogen	0.256 (-0.982, 1.494)	0.685	0.256 (-0.971, 1.483)	0.682
Cigarettes (1st Trim): 1-10 cig/day	PD-SG_2	Progestogen	-0.534 (-1.436, 0.368)	0.245	-0.571 (-1.466, 0.324)	0.211
Cigarettes (1st Trim): 1-10 cig/day	SG ratio Estradiol	SG ratio	0.112 (-0.862, 1.087)	0.821	0.112 (-0.86, 1.084)	0.821
Cigarettes (1st Trim): 1-10 cig/day	Global 3b-HSD	phase I ratio	0.16 (-0.081, 0.401)	0.193	0.169 (-0.073, 0.41)	0.17
Cigarettes (1st Trim): 1-10 cig/day	E-S	Corticosteroid	-0.085 (-0.476, 0.305)	0.668	-0.104 (-0.493, 0.285)	0.6
Cigarettes (1st Trim): 1-10 cig/day	Andros-G	Androgen	0.39 (-0.118, 0.898)	0.132	0.423 (-0.084, 0.929)	0.102
Cigarettes (1st Trim): 1-10 cig/day	16OHDHEA-diS_1	Androgen	0.098 (-0.512, 0.707)	0.754	0.073 (-0.537, 0.683)	0.814
Cigarettes (1st Trim): 1-10 cig/day	SG ratio Testosterone	SG ratio	-0.008 (-0.602, 0.587)	0.98	-0.008 (-0.594, 0.578)	0.978
Cigarettes (1st Trim): 1-10 cig/day	PT-G	Progestogen	0.281 (-0.05, 0.613)	0.096	0.294 (-0.039, 0.627)	0.083
Cigarettes (1st Trim): 1-10 cig/day	Cortolone-G_2	Corticosteroid	0.361 (-0.107, 0.83)	0.131	0.361 (-0.108, 0.83)	0.132
Cigarettes (1st Trim): 1-10 cig/day	E3-SG	Estrogen	-0.157 (-0.834, 0.521)	0.651	-0.181 (-0.86, 0.498)	0.6
Cigarettes (1st Trim): 1-10 cig/day	5PD-SG	Progestogen	0.02 (-0.557, 0.597)	0.946	0.012 (-0.566, 0.591)	0.967
Cigarettes (1st Trim): 1-10 cig/day	E1-G	Estrogen	0.141 (-0.482, 0.764)	0.657	0.144 (-0.477, 0.765)	0.65
Cigarettes (1st Trim): 1-10 cig/day	E-G	Corticosteroid	-0.014 (-0.416, 0.389)	0.947	-0.019 (-0.422, 0.384)	0.926
Cigarettes (1st Trim): 1-10 cig/day	5AD-diS_2	Androgen	0.474 (-0.024, 0.971)	0.062	0.456 (-0.043, 0.954)	0.073
Cigarettes (1st Trim): 1-10 cig/day	20b-reductase	phase I ratio	-0.01 (-0.64, 0.62)	0.975	0.005 (-0.626, 0.635)	0.988
Cigarettes (1st Trim): 1-10 cig/day	16OHDHEA-diS_2	Androgen	0.262 (-0.43, 0.954)	0.457	0.229 (-0.461, 0.92)	0.514
Cigarettes (1st Trim): 1-10 cig/day	PD_diS_2	Progestogen	-0.332 (-0.969, 0.306)	0.307	-0.342 (-0.98, 0.297)	0.294
Cigarettes (1st Trim): 1-10 cig/day	SG ratio Cortisol	SG ratio	-0.402 (-0.86, 0.056)	0.085	-0.425 (-0.881, 0.032)	0.068
Cigarettes (1st Trim): 1-10 cig/day	F-S	Corticosteroid	-0.047 (-0.457, 0.363)	0.822	-0.062 (-0.472, 0.349)	0.768
Cigarettes (1st Trim): 1-10 cig/day	PD-diS_1	Progestogen	-0.219 (-0.675, 0.236)	0.345	-0.233 (-0.689, 0.222)	0.315
Cigarettes (1st Trim): 1-10 cig/day	Total DHEA	Androgen	0.453 (-0.118, 1.024)	0.12	0.447 (-0.126, 1.021)	0.126
Cigarettes (1st Trim): 1-10 cig/day	Total Estriol	Estrogen	-0.105 (-0.56, 0.35)	0.651	-0.115 (-0.572, 0.342)	0.622
Cigarettes (1st Trim): 1-10 cig/day	E3-S	Estrogen	0.057 (-0.651, 0.765)	0.875	0.036 (-0.673, 0.745)	0.921
Cigarettes (1st Trim): 1-10 cig/day	PD-SG_4	Progestogen	-0.52 (-1.104, 0.064)	0.081	-0.539 (-1.123, 0.046)	0.071
Cigarettes (1st Trim): 1-10 cig/day	5PD-diS	Progestogen	0.351 (-0.189, 0.891)	0.202	0.341 (-0.2, 0.882)	0.216
Cigarettes (1st Trim): 1-10 cig/day	PD-S_1	Progestogen	-0.041 (-0.768, 0.686)	0.912	-0.04 (-0.762, 0.682)	0.914
Cigarettes (1st Trim): 1-10 cig/day	E3-G	Estrogen	-0.106 (-0.569, 0.357)	0.653	-0.103 (-0.567, 0.361)	0.663
Cigarettes (1st Trim): 1-10 cig/day	AN-S	Androgen	0.305 (-0.578, 1.188)	0.497	0.334 (-0.543, 1.211)	0.455
Cigarettes (1st Trim): 1-10 cig/day	5PD-G	Progestogen	-0.133 (-0.538, 0.272)	0.519	-0.155 (-0.56, 0.251)	0.455
Cigarettes (1st Trim): 1-10 cig/day	Total Pregnenolone	Progestogen	-0.113 (-0.499, 0.273)	0.565	-0.133 (-0.52, 0.253)	0.498
Cigarettes (1st Trim): 1-10 cig/day	Total Estradiol	Estrogen	0.244 (-0.627, 1.114)	0.583	0.251 (-0.612, 1.114)	0.568
Cigarettes (1st Trim): 1-10 cig/day	5AD-diS_1	Androgen	0.498 (-0.2, 1.196)	0.162	0.465 (-0.233, 1.162)	0.191
Cigarettes (1st Trim): 1-10 cig/day	B-S	Corticosteroid	-0.023 (-0.466, 0.421)	0.92	-0.039 (-0.484, 0.406)	0.865
Cigarettes (1st Trim): 1-10 cig/day	epiAN-S	Androgen	0.372 (-0.629, 1.373)	0.466	0.412 (-0.584, 1.408)	0.417
Cigarettes (1st Trim): 1-10 cig/day	20a-reductase	phase I ratio	-0.486 (-1.164, 0.193)	0.16	-0.48 (-1.161, 0.2)	0.166
Cigarettes (1st Trim): 1-10 cig/day	5PD-20one-S	Progestogen	0.379 (-0.448, 1.206)	0.368	0.372 (-0.455, 1.2)	0.377
Cigarettes (1st Trim): 1-10 cig/day	SG ratio Androgens	SG ratio	-0.013 (-0.571, 0.545)	0.964	-0.029 (-0.584, 0.526)	0.918
Cigarettes (1st Trim): 1-10 cig/day	E2-S	Estrogen	0.136 (-0.686, 0.957)	0.746	0.208 (-0.611, 1.027)	0.618
Cigarettes (1st Trim): 1-10 cig/day	PD-G	Progestogen	0.152 (-0.161, 0.465)	0.34	0.143 (-0.171, 0.457)	0.373
Cigarettes (1st Trim): 1-10 cig/day	A-S	Corticosteroid	-0.194 (-0.578, 0.19)	0.322	-0.215 (-0.6, 0.17)	0.272
Cigarettes (1st Trim): 1-10 cig/day	20DHE-G	Corticosteroid	-0.099 (-0.697, 0.498)	0.745	-0.113 (-0.706, 0.48)	0.708
Cigarettes (1st Trim): 1-10 cig/day	PD-diS_3	Progestogen	0.297 (-0.355, 0.948)	0.371	0.302 (-0.351, 0.956)	0.364
Cigarettes (1st Trim): 1-10 cig/day	F-G	Corticosteroid	0.179 (-0.255, 0.614)	0.418	0.187 (-0.248, 0.623)	0.398
Cigarettes (1st Trim): 1-10 cig/day	Cortolone-G_1	Corticosteroid	0.259 (-0.147, 0.664)	0.211	0.264 (-0.141, 0.668)	0.201
Cigarettes (1st Trim): 1-10 cig/day	T-G	Androgen	0.326 (-0.328, 0.979)	0.328	0.317 (-0.338, 0.973)	0.342
Cigarettes (1st Trim): 1-10 cig/day	Total Progestogens	Progestogen	0.015 (-0.299, 0.329)	0.925	0.001 (-0.314, 0.316)	0.996
Cigarettes (1st Trim): 1-10 cig/day	3b-hydroxysteroid dehydrogenase (3bHSD)	phase I ratio	-0.096 (-0.922, 0.729)	0.819	-0.076 (-0.901, 0.748)	0.856
Cigarettes (1st Trim): 1-10 cig/day	Total Corticosterone	Corticosteroid	-0.114 (-0.479, 0.252)	0.542	-0.135 (-0.5, 0.231)	0.47
Cigarettes (1st Trim): 1-10 cig/day	PD-SG_5	Progestogen	0.227 (-0.354, 0.808)	0.443	0.191 (-0.39, 0.771)	0.52
Cigarettes (1st Trim): 1-10 cig/day	T-S	Androgen	0.093 (-0.687, 0.873)	0.815	0.097 (-0.687, 0.881)	0.808
Cigarettes (1st Trim): 1-10 cig/day	Total Cortisol	Corticosteroid	0.306 (-0.054, 0.666)	0.095	0.311 (-0.05, 0.671)	0.091
Cigarettes (1st Trim): 1-10 cig/day	Total Progesterone	Progestogen	0.071 (-0.244, 0.385)	0.659	0.058 (-0.257, 0.373)	0.719
Cigarettes (1st Trim): 1-10 cig/day	Global 17a-hydroxylase	phase I ratio	0.359 (0.001, 0.718)	<0.05	0.386 (0.029, 0.742)	<0.05
Cigarettes (1st Trim): 1-10 cig/day	5b-reductase + 3a- hydroxysteroid dehydrogenase	phase I ratio	0.404 (-0.006, 0.814)	0.053	0.419 (0.013, 0.825)	<0.05
Cigarettes (1st Trim): 1-10 cig/day	Total Testosterone	Androgen	0.477 (-0.007, 0.961)	0.054	0.499 (0.014, 0.984)	<0.05
Cigarettes (1st Trim): 1-10 cig/day	Total Androgens	Androgen	0.485 (0.042, 0.929)	<0.05	0.5 (0.055, 0.944)	<0.05
Cigarettes (1st Trim): 1-10 cig/day	THE-G	Corticosteroid	0.528 (0.022, 1.034)	<0.05	0.545 (0.039, 1.05)	<0.05
Cigarettes (1st Trim): 1-10 cig/day	Etio-S	Androgen	0.837 (0.075, 1.6)	<0.05	0.852 (0.089, 1.616)	<0.05
Cigarettes (3rd Trim): >10 cig/day	5AD-diS_1	Androgen	1.351 (0.37, 2.331)	<0.01	1.292 (0.31, 2.273)	<0.01
Cigarettes (3rd Trim): >10 cig/day	THE-G	Corticosteroid	-0.06 (-0.777, 0.657)	0.869	0.01 (-0.707, 0.727)	0.979
Cigarettes (3rd Trim): >10 cig/day	E1-G	Estrogen	-0.413 (-1.291, 0.464)	0.355	-0.395 (-1.27, 0.481)	0.376
Cigarettes (3rd Trim): >10 cig/day	20b-reductase	phase I ratio	-0.257 (-1.144, 0.63)	0.57	-0.183 (-1.071, 0.705)	0.686
Cigarettes (3rd Trim): >10 cig/day	Cortolone-G_2	Corticosteroid	0.428 (-0.236, 1.091)	0.206	0.464 (-0.201, 1.128)	0.171
Cigarettes (3rd Trim): >10 cig/day	PT-diS	Progestogen	0.484 (-0.788, 1.757)	0.455	0.464 (-0.807, 1.735)	0.474
Cigarettes (3rd Trim): >10 cig/day	Global 17a-hydroxylase	phase I ratio	-0.262 (-0.768, 0.243)	0.309	-0.23 (-0.733, 0.273)	0.369
Cigarettes (3rd Trim): >10 cig/day	Andros-G	Androgen	0.498 (-0.22, 1.215)	0.174	0.559 (-0.158, 1.275)	0.126
Cigarettes (3rd Trim): >10 cig/day	E3-SG	Estrogen	-0.444 (-1.399, 0.511)	0.362	-0.483 (-1.44, 0.474)	0.322
Cigarettes (3rd Trim): >10 cig/day	3b-hydroxysteroid dehydrogenase (3bHSD)	phase I ratio	-0.565 (-1.727, 0.596)	0.34	-0.526 (-1.688, 0.635)	0.374
Cigarettes (3rd Trim): >10 cig/day	SG ratio Progesterone	SG ratio	-0.404 (-1.333, 0.525)	0.394	-0.436 (-1.356, 0.483)	0.352
Cigarettes (3rd Trim): >10 cig/day	F-S	Corticosteroid	0.278 (-0.301, 0.858)	0.346	0.24 (-0.341, 0.821)	0.418
Cigarettes (3rd Trim): >10 cig/day	20aDHF-G	Corticosteroid	0.15 (-0.779, 1.079)	0.751	0.155 (-0.778, 1.087)	0.745
Cigarettes (3rd Trim): >10 cig/day	Total DHEA	Androgen	0.438 (-0.368, 1.243)	0.286	0.448 (-0.361, 1.257)	0.278
Cigarettes (3rd Trim): >10 cig/day	SG ratio Corticosteroids	SG ratio	0.01 (-0.603, 0.623)	0.975	-0.051 (-0.664, 0.561)	0.87
Cigarettes (3rd Trim): >10 cig/day	21OH-5P-diS	Progestogen	0.388 (-0.263, 1.04)	0.242	0.391 (-0.262, 1.043)	0.24
Cigarettes (3rd Trim): >10 cig/day	E4-SG	Estrogen	-0.164 (-1.159, 0.83)	0.746	-0.197 (-1.195, 0.8)	0.698
Cigarettes (3rd Trim): >10 cig/day	Etio-S	Androgen	0.354 (-0.726, 1.435)	0.52	0.362 (-0.721, 1.446)	0.512
Cigarettes (3rd Trim): >10 cig/day	PD-diS_1	Progestogen	-0.314 (-0.956, 0.328)	0.338	-0.349 (-0.992, 0.294)	0.287
Cigarettes (3rd Trim): >10 cig/day	AN-S	Androgen	-0.12 (-1.364, 1.124)	0.85	-0.123 (-1.36, 1.114)	0.845
Cigarettes (3rd Trim): >10 cig/day	SG ratio Cortisol	SG ratio	0.093 (-0.552, 0.739)	0.777	0.028 (-0.616, 0.673)	0.931
Cigarettes (3rd Trim): >10 cig/day	SG ratio Testosterone	SG ratio	-0.504 (-1.341, 0.334)	0.238	-0.57 (-1.395, 0.256)	0.176
Cigarettes (3rd Trim): >10 cig/day	Total Testosterone	Androgen	0.478 (-0.208, 1.165)	0.172	0.527 (-0.161, 1.215)	0.133
Cigarettes (3rd Trim): >10 cig/day	Global 3b-HSD	phase I ratio	-0.318 (-0.657, 0.021)	0.066	-0.306 (-0.646, 0.034)	0.077
Cigarettes (3rd Trim): >10 cig/day	Global CYP17	phase I ratio	0.155 (-0.543, 0.854)	0.663	0.213 (-0.484, 0.91)	0.548
Cigarettes (3rd Trim): >10 cig/day	Total Androgens	Androgen	0.45 (-0.178, 1.077)	0.16	0.492 (-0.138, 1.122)	0.126
Cigarettes (3rd Trim): >10 cig/day	Total Estrogens	Estrogen	-0.316 (-1.049, 0.418)	0.398	-0.331 (-1.066, 0.403)	0.376
Cigarettes (3rd Trim): >10 cig/day	PD-S_1	Progestogen	-0.045 (-1.069, 0.978)	0.931	-0.071 (-1.089, 0.946)	0.89
Cigarettes (3rd Trim): >10 cig/day	T-G	Androgen	-0.357 (-1.278, 0.564)	0.447	-0.384 (-1.309, 0.54)	0.414
Cigarettes (3rd Trim): >10 cig/day	PD_diS_2	Progestogen	-0.459 (-1.356, 0.438)	0.316	-0.507 (-1.406, 0.392)	0.269
Cigarettes (3rd Trim): >10 cig/day	5PD-20one-S	Progestogen	0.644 (-0.52, 1.807)	0.278	0.622 (-0.543, 1.787)	0.295
Cigarettes (3rd Trim): >10 cig/day	5PD-diS	Progestogen	0.179 (-0.582, 0.94)	0.644	0.138 (-0.625, 0.901)	0.723
Cigarettes (3rd Trim): >10 cig/day	F-G	Corticosteroid	-0.167 (-0.779, 0.445)	0.592	-0.203 (-0.817, 0.411)	0.516
Cigarettes (3rd Trim): >10 cig/day	5PD-SG	Progestogen	0.703 (-0.109, 1.515)	0.09	0.704 (-0.11, 1.518)	0.09
Cigarettes (3rd Trim): >10 cig/day	Total Cortisol	Corticosteroid	0.066 (-0.444, 0.576)	0.8	0.092 (-0.419, 0.604)	0.723
Cigarettes (3rd Trim): >10 cig/day	B-S	Corticosteroid	0.204 (-0.421, 0.829)	0.522	0.177 (-0.451, 0.805)	0.58
Cigarettes (3rd Trim): >10 cig/day	DHEA-S	Androgen	1.213 (-0.696, 3.122)	0.213	1.168 (-0.73, 3.066)	0.227
Cigarettes (3rd Trim): >10 cig/day	20bDHF-G	Corticosteroid	-0.17 (-1.003, 0.662)	0.688	-0.132 (-0.968, 0.704)	0.756
Cigarettes (3rd Trim): >10 cig/day	E-S	Corticosteroid	0.083 (-0.468, 0.633)	0.768	0.038 (-0.511, 0.587)	0.892
Cigarettes (3rd Trim): >10 cig/day	T-S	Androgen	0.436 (-0.661, 1.532)	0.436	0.398 (-0.705, 1.501)	0.479
Cigarettes (3rd Trim): >10 cig/day	5b-reductase + 3a- hydroxysteroid dehydrogenase	phase I ratio	0.247 (-0.333, 0.827)	0.404	0.318 (-0.258, 0.893)	0.279
Cigarettes (3rd Trim): >10 cig/day	16OH-DHEAS_2	Androgen	0.315 (-1.015, 1.646)	0.642	0.327 (-1.009, 1.663)	0.631
Cigarettes (3rd Trim): >10 cig/day	A-S	Corticosteroid	0.018 (-0.524, 0.56)	0.948	-0.013 (-0.557, 0.53)	0.961
Cigarettes (3rd Trim): >10 cig/day	PD-SG_4	Progestogen	0.008 (-0.816, 0.832)	0.984	-0.027 (-0.853, 0.8)	0.949
Cigarettes (3rd Trim): >10 cig/day	Total 17-hydroxy-progesterone	Progestogen	0.019 (-0.442, 0.481)	0.935	0.041 (-0.423, 0.504)	0.863
Cigarettes (3rd Trim): >10 cig/day	Total Corticosteroids	Corticosteroid	0.056 (-0.418, 0.53)	0.816	0.075 (-0.4, 0.55)	0.756
Cigarettes (3rd Trim): >10 cig/day	PD-diS_3	Progestogen	0.434 (-0.484, 1.352)	0.354	0.45 (-0.472, 1.372)	0.338
Cigarettes (3rd Trim): >10 cig/day	E2-S	Estrogen	-0.048 (-1.205, 1.11)	0.935	0.027 (-1.128, 1.183)	0.963
Cigarettes (3rd Trim): >10 cig/day	16a-hydroxylase	phase I ratio	-0.222 (-1.588, 1.144)	0.749	-0.321 (-1.687, 1.044)	0.644
Cigarettes (3rd Trim): >10 cig/day	PD-SG_1	Progestogen	-0.036 (-1.047, 0.976)	0.945	-0.07 (-1.085, 0.945)	0.892
Cigarettes (3rd Trim): >10 cig/day	16OHDHEA-diS_2	Androgen	0.315 (-0.66, 1.29)	0.526	0.313 (-0.661, 1.286)	0.529
Cigarettes (3rd Trim): >10 cig/day	epiAN-S	Androgen	-0.018 (-1.428, 1.391)	0.98	-0.055 (-1.459, 1.349)	0.939
Cigarettes (3rd Trim): >10 cig/day	Cortolone-G_1	Corticosteroid	0.107 (-0.466, 0.68)	0.714	0.124 (-0.448, 0.696)	0.67
Cigarettes (3rd Trim): >10 cig/day	Total Corticosterone	Corticosteroid	0.116 (-0.399, 0.63)	0.659	0.083 (-0.433, 0.599)	0.751
Cigarettes (3rd Trim): >10 cig/day	20DHE-G	Corticosteroid	0.054 (-0.787, 0.896)	0.899	0.014 (-0.822, 0.85)	0.974
Cigarettes (3rd Trim): >10 cig/day	E3-G	Estrogen	-0.192 (-0.845, 0.46)	0.562	-0.201 (-0.855, 0.454)	0.547
Cigarettes (3rd Trim): >10 cig/day	E1-S	Estrogen	-0.377 (-2.123, 1.369)	0.672	-0.446 (-2.177, 1.285)	0.613
Cigarettes (3rd Trim): >10 cig/day	PD-G	Progestogen	0.439 (-0.004, 0.881)	0.052	0.434 (-0.01, 0.878)	0.055
Cigarettes (3rd Trim): >10 cig/day	Total Estradiol	Estrogen	-0.454 (-1.681, 0.773)	0.468	-0.473 (-1.69, 0.744)	0.446
Cigarettes (3rd Trim): >10 cig/day	Total Progesterone	Progestogen	0.353 (-0.09, 0.797)	0.118	0.345 (-0.1, 0.79)	0.129
Cigarettes (3rd Trim): >10 cig/day	SG ratio Androgens	SG ratio	-0.233 (-1.021, 0.554)	0.561	-0.274 (-1.058, 0.51)	0.493
Cigarettes (3rd Trim): >10 cig/day	Total Estriol	Estrogen	-0.333 (-0.975, 0.308)	0.308	-0.354 (-0.998, 0.29)	0.281
Cigarettes (3rd Trim): >10 cig/day	SG ratio Estrogens	SG ratio	-0.17 (-1.365, 1.025)	0.78	-0.224 (-1.414, 0.965)	0.711
Cigarettes (3rd Trim): >10 cig/day	P450 aromatase	phase I ratio	-0.124 (-1.366, 1.118)	0.845	-0.024 (-1.265, 1.217)	0.97
Cigarettes (3rd Trim): >10 cig/day	16OH-DHEAS_1	Androgen	0.255 (-0.42, 0.93)	0.459	0.273 (-0.405, 0.951)	0.43
Cigarettes (3rd Trim): >10 cig/day	20a-reductase	phase I ratio	-0.036 (-0.993, 0.922)	0.942	0.009 (-0.951, 0.969)	0.985
Cigarettes (3rd Trim): >10 cig/day	E3-S	Estrogen	-0.648 (-1.645, 0.35)	0.203	-0.696 (-1.696, 0.303)	0.172
Cigarettes (3rd Trim): >10 cig/day	17b-hydroxysteroid dehydrogenase (17bHSD)	phase I ratio	0.324 (-1.58, 2.229)	0.738	0.425 (-1.469, 2.32)	0.66
Cigarettes (3rd Trim): >10 cig/day	SG ratio Estriol	SG ratio	-0.376 (-1.313, 0.561)	0.431	-0.422 (-1.362, 0.517)	0.378
Cigarettes (3rd Trim): >10 cig/day	PD-SG_5	Progestogen	0.268 (-0.551, 1.087)	0.52	0.297 (-0.522, 1.115)	0.477
Cigarettes (3rd Trim): >10 cig/day	E-G	Corticosteroid	-0.101 (-0.669, 0.466)	0.725	-0.137 (-0.705, 0.43)	0.635
Cigarettes (3rd Trim): >10 cig/day	16OHDHEA-diS_1	Androgen	0.16 (-0.699, 1.019)	0.715	0.162 (-0.699, 1.022)	0.712
Cigarettes (3rd Trim): >10 cig/day	PD-SG_2	Progestogen	0.367 (-0.904, 1.639)	0.571	0.333 (-0.931, 1.597)	0.605
Cigarettes (3rd Trim): >10 cig/day	∆4 17,20 lyase (CYP17A1)	phase I ratio	-0.25 (-0.958, 0.458)	0.489	-0.216 (-0.922, 0.49)	0.549
Cigarettes (3rd Trim): >10 cig/day	Etio-G	Androgen	0.558 (-0.338, 1.453)	0.222	0.625 (-0.273, 1.524)	0.172
Cigarettes (3rd Trim): >10 cig/day	11b-hydroxysteroid dehydrogenase type 2	phase I ratio	0.202 (-0.192, 0.597)	0.315	0.23 (-0.165, 0.626)	0.254
Cigarettes (3rd Trim): >10 cig/day	Global aromatase	phase I ratio	-0.976 (-2.104, 0.152)	0.09	-1.041 (-2.155, 0.072)	0.067
Cigarettes (3rd Trim): >10 cig/day	SG ratio Progestogens	SG ratio	-0.302 (-1.185, 0.581)	0.502	-0.316 (-1.19, 0.559)	0.479
Cigarettes (3rd Trim): >10 cig/day	Global 17,20 lyase	phase I ratio	-0.213 (-0.915, 0.489)	0.551	-0.181 (-0.881, 0.52)	0.612
Cigarettes (3rd Trim): >10 cig/day	Total Progestogens	Progestogen	0.45 (0.008, 0.892)	<0.05	0.439 (-0.005, 0.883)	0.053
Cigarettes (3rd Trim): >10 cig/day	PT-G	Progestogen	0.021 (-0.447, 0.49)	0.93	0.042 (-0.429, 0.513)	0.862
Cigarettes (3rd Trim): >10 cig/day	Global 21-hydroxylase	phase I ratio	-0.257 (-0.776, 0.262)	0.33	-0.231 (-0.753, 0.29)	0.384
Cigarettes (3rd Trim): >10 cig/day	5a- reductase (SRD5As)	phase I ratio	-0.028 (-0.594, 0.538)	0.922	-0.024 (-0.588, 0.541)	0.935
Cigarettes (3rd Trim): >10 cig/day	11b-hydroxysteroid dehydrogenase type 1	phase I ratio	-0.202 (-0.597, 0.192)	0.315	-0.23 (-0.626, 0.165)	0.254
Cigarettes (3rd Trim): >10 cig/day	SG ratio Estradiol	SG ratio	0.031 (-1.343, 1.404)	0.965	-0.049 (-1.42, 1.323)	0.944
Cigarettes (3rd Trim): >10 cig/day	5AD-diS_2	Androgen	0.596 (-0.106, 1.297)	0.096	0.613 (-0.091, 1.316)	0.088
Cigarettes (3rd Trim): >10 cig/day	PD-S_2	Progestogen	-0.013 (-1.034, 1.008)	0.98	-0.053 (-1.072, 0.966)	0.919
Cigarettes (3rd Trim): >10 cig/day	Total Pregnenolone	Progestogen	0.68 (0.136, 1.223)	<0.05	0.658 (0.114, 1.203)	<0.05
Cigarettes (3rd Trim): >10 cig/day	5PD-G	Progestogen	0.707 (0.137, 1.277)	<0.05	0.687 (0.115, 1.258)	<0.05
Cigarettes (3rd Trim): 1-10 cig/day	Cortolone-G_2	Corticosteroid	1.021 (0.279, 1.762)	<0.01	0.994 (0.25, 1.738)	<0.01
Cigarettes (3rd Trim): 1-10 cig/day	E-S	Corticosteroid	-0.076 (-0.691, 0.539)	0.808	-0.05 (-0.665, 0.564)	0.872
Cigarettes (3rd Trim): 1-10 cig/day	5PD-diS	Progestogen	-0.498 (-1.348, 0.352)	0.25	-0.452 (-1.306, 0.401)	0.299
Cigarettes (3rd Trim): 1-10 cig/day	PD-SG_5	Progestogen	-0.323 (-1.238, 0.592)	0.488	-0.346 (-1.263, 0.57)	0.458
Cigarettes (3rd Trim): 1-10 cig/day	11b-hydroxysteroid dehydrogenase type 2	phase I ratio	0.284 (-0.157, 0.725)	0.207	0.267 (-0.176, 0.71)	0.237
Cigarettes (3rd Trim): 1-10 cig/day	E2-S	Estrogen	0.437 (-0.856, 1.73)	0.507	0.296 (-0.997, 1.589)	0.653
Cigarettes (3rd Trim): 1-10 cig/day	E3-SG	Estrogen	0.152 (-0.915, 1.219)	0.78	0.191 (-0.88, 1.262)	0.727
Cigarettes (3rd Trim): 1-10 cig/day	AN-S	Androgen	-0.418 (-1.808, 0.972)	0.555	-0.466 (-1.85, 0.919)	0.509
Cigarettes (3rd Trim): 1-10 cig/day	DHEA-S	Androgen	-0.418 (-2.55, 1.715)	0.701	-0.364 (-2.488, 1.761)	0.737
Cigarettes (3rd Trim): 1-10 cig/day	5b-reductase + 3a- hydroxysteroid dehydrogenase	phase I ratio	0.433 (-0.215, 1.081)	0.19	0.361 (-0.284, 1.005)	0.272
Cigarettes (3rd Trim): 1-10 cig/day	SG ratio Estradiol	SG ratio	-0.157 (-1.692, 1.378)	0.841	-0.053 (-1.588, 1.482)	0.946
Cigarettes (3rd Trim): 1-10 cig/day	epiAN-S	Androgen	-0.908 (-2.483, 0.667)	0.258	-0.917 (-2.488, 0.654)	0.252
Cigarettes (3rd Trim): 1-10 cig/day	17b-hydroxysteroid dehydrogenase (17bHSD)	phase I ratio	0.635 (-1.492, 2.763)	0.558	0.506 (-1.615, 2.627)	0.64
Cigarettes (3rd Trim): 1-10 cig/day	Total 17-hydroxy-progesterone	Progestogen	0.019 (-0.497, 0.535)	0.942	-0.016 (-0.535, 0.503)	0.952
Cigarettes (3rd Trim): 1-10 cig/day	PD-S_1	Progestogen	-0.694 (-1.838, 0.449)	0.234	-0.672 (-1.812, 0.467)	0.247
Cigarettes (3rd Trim): 1-10 cig/day	SG ratio Progestogens	SG ratio	-0.326 (-1.313, 0.66)	0.516	-0.301 (-1.28, 0.678)	0.547
Cigarettes (3rd Trim): 1-10 cig/day	PD-S_2	Progestogen	0.105 (-1.035, 1.246)	0.856	0.162 (-0.978, 1.302)	0.78
Cigarettes (3rd Trim): 1-10 cig/day	PD-SG_2	Progestogen	-0.82 (-2.241, 0.6)	0.257	-0.732 (-2.147, 0.683)	0.31
Cigarettes (3rd Trim): 1-10 cig/day	20b-reductase	phase I ratio	0.635 (-0.356, 1.626)	0.209	0.589 (-0.405, 1.584)	0.245
Cigarettes (3rd Trim): 1-10 cig/day	16OH-DHEAS_1	Androgen	-0.121 (-0.875, 0.634)	0.753	-0.141 (-0.899, 0.618)	0.716
Cigarettes (3rd Trim): 1-10 cig/day	Global 3b-HSD	phase I ratio	-0.112 (-0.491, 0.266)	0.56	-0.119 (-0.499, 0.261)	0.539
Cigarettes (3rd Trim): 1-10 cig/day	P450 aromatase	phase I ratio	1.166 (-0.222, 2.553)	0.1	0.994 (-0.395, 2.383)	0.16
Cigarettes (3rd Trim): 1-10 cig/day	SG ratio Corticosteroids	SG ratio	-0.61 (-1.295, 0.075)	0.081	-0.564 (-1.25, 0.121)	0.107
Cigarettes (3rd Trim): 1-10 cig/day	Global 21-hydroxylase	phase I ratio	0.547 (-0.032, 1.127)	0.064	0.507 (-0.076, 1.091)	0.088
Cigarettes (3rd Trim): 1-10 cig/day	11b-hydroxysteroid dehydrogenase type 1	phase I ratio	-0.284 (-0.725, 0.157)	0.207	-0.267 (-0.71, 0.176)	0.237
Cigarettes (3rd Trim): 1-10 cig/day	Total Testosterone	Androgen	0.005 (-0.762, 0.771)	0.99	-0.075 (-0.844, 0.695)	0.849
Cigarettes (3rd Trim): 1-10 cig/day	E3-S	Estrogen	-0.064 (-1.178, 1.051)	0.911	-0.006 (-1.125, 1.112)	0.991
Cigarettes (3rd Trim): 1-10 cig/day	5PD-SG	Progestogen	0.267 (-0.64, 1.174)	0.563	0.306 (-0.606, 1.217)	0.51
Cigarettes (3rd Trim): 1-10 cig/day	Total DHEA	Androgen	-0.199 (-1.098, 0.701)	0.665	-0.221 (-1.126, 0.685)	0.632
Cigarettes (3rd Trim): 1-10 cig/day	B-S	Corticosteroid	0.134 (-0.565, 0.832)	0.707	0.14 (-0.563, 0.843)	0.696
Cigarettes (3rd Trim): 1-10 cig/day	PD-diS_1	Progestogen	-0.607 (-1.325, 0.11)	0.097	-0.575 (-1.295, 0.144)	0.117
Cigarettes (3rd Trim): 1-10 cig/day	PD-SG_4	Progestogen	-0.378 (-1.299, 0.543)	0.421	-0.307 (-1.232, 0.618)	0.514
Cigarettes (3rd Trim): 1-10 cig/day	16a-hydroxylase	phase I ratio	-0.452 (-1.978, 1.074)	0.561	-0.312 (-1.841, 1.217)	0.689
Cigarettes (3rd Trim): 1-10 cig/day	5AD-diS_1	Androgen	-0.424 (-1.52, 0.672)	0.448	-0.377 (-1.476, 0.722)	0.5
Cigarettes (3rd Trim): 1-10 cig/day	Total Estriol	Estrogen	-0.175 (-0.892, 0.541)	0.631	-0.174 (-0.895, 0.547)	0.636
Cigarettes (3rd Trim): 1-10 cig/day	SG ratio Testosterone	SG ratio	-0.387 (-1.323, 0.549)	0.417	-0.329 (-1.253, 0.595)	0.484
Cigarettes (3rd Trim): 1-10 cig/day	PD-diS_3	Progestogen	-0.203 (-1.229, 0.822)	0.697	-0.207 (-1.239, 0.825)	0.694
Cigarettes (3rd Trim): 1-10 cig/day	SG ratio Progesterone	SG ratio	-0.121 (-1.159, 0.916)	0.818	-0.085 (-1.114, 0.945)	0.871
Cigarettes (3rd Trim): 1-10 cig/day	E4-SG	Estrogen	0.051 (-1.06, 1.162)	0.928	0.064 (-1.052, 1.18)	0.91
Cigarettes (3rd Trim): 1-10 cig/day	E-G	Corticosteroid	0.346 (-0.288, 0.979)	0.284	0.385 (-0.25, 1.02)	0.234
Cigarettes (3rd Trim): 1-10 cig/day	3b-hydroxysteroid dehydrogenase (3bHSD)	phase I ratio	0.921 (-0.376, 2.219)	0.164	0.873 (-0.426, 2.173)	0.188
Cigarettes (3rd Trim): 1-10 cig/day	Total Progesterone	Progestogen	0.047 (-0.448, 0.543)	0.851	0.066 (-0.433, 0.564)	0.796
Cigarettes (3rd Trim): 1-10 cig/day	∆4 17,20 lyase (CYP17A1)	phase I ratio	0.716 (-0.075, 1.507)	0.076	0.679 (-0.111, 1.47)	0.092
Cigarettes (3rd Trim): 1-10 cig/day	16OHDHEA-diS_2	Androgen	-0.225 (-1.314, 0.864)	0.685	-0.231 (-1.321, 0.86)	0.678
Cigarettes (3rd Trim): 1-10 cig/day	20bDHF-G	Corticosteroid	0.787 (-0.143, 1.717)	0.097	0.748 (-0.187, 1.684)	0.117
Cigarettes (3rd Trim): 1-10 cig/day	Global CYP17	phase I ratio	-0.008 (-0.789, 0.772)	0.983	-0.109 (-0.889, 0.671)	0.785
Cigarettes (3rd Trim): 1-10 cig/day	SG ratio Androgens	SG ratio	-0.374 (-1.254, 0.506)	0.404	-0.327 (-1.204, 0.551)	0.465
Cigarettes (3rd Trim): 1-10 cig/day	SG ratio Cortisol	SG ratio	-0.625 (-1.346, 0.097)	0.089	-0.583 (-1.305, 0.139)	0.113
Cigarettes (3rd Trim): 1-10 cig/day	5PD-G	Progestogen	0.241 (-0.396, 0.878)	0.457	0.265 (-0.374, 0.905)	0.415
Cigarettes (3rd Trim): 1-10 cig/day	Etio-S	Androgen	-0.042 (-1.25, 1.166)	0.946	-0.082 (-1.295, 1.131)	0.894
Cigarettes (3rd Trim): 1-10 cig/day	PT-G	Progestogen	0.047 (-0.476, 0.571)	0.859	0.014 (-0.513, 0.541)	0.96
Cigarettes (3rd Trim): 1-10 cig/day	F-G	Corticosteroid	0.452 (-0.232, 1.135)	0.195	0.46 (-0.227, 1.147)	0.189
Cigarettes (3rd Trim): 1-10 cig/day	21OH-5P-diS	Progestogen	-0.337 (-1.065, 0.391)	0.364	-0.363 (-1.093, 0.368)	0.33
Cigarettes (3rd Trim): 1-10 cig/day	Total Corticosterone	Corticosteroid	0.048 (-0.527, 0.623)	0.871	0.065 (-0.512, 0.643)	0.824
Cigarettes (3rd Trim): 1-10 cig/day	T-S	Androgen	-1.181 (-2.406, 0.045)	0.059	-1.16 (-2.395, 0.075)	0.065
Cigarettes (3rd Trim): 1-10 cig/day	Total Androgens	Androgen	-0.053 (-0.754, 0.648)	0.882	-0.122 (-0.827, 0.583)	0.734
Cigarettes (3rd Trim): 1-10 cig/day	PD_diS_2	Progestogen	-0.76 (-1.763, 0.242)	0.137	-0.742 (-1.748, 0.265)	0.148
Cigarettes (3rd Trim): 1-10 cig/day	Etio-G	Androgen	0.381 (-0.619, 1.381)	0.455	0.305 (-0.7, 1.311)	0.551
Cigarettes (3rd Trim): 1-10 cig/day	16OHDHEA-diS_1	Androgen	-0.223 (-1.183, 0.737)	0.648	-0.253 (-1.216, 0.71)	0.606
Cigarettes (3rd Trim): 1-10 cig/day	SG ratio Estriol	SG ratio	0.295 (-0.752, 1.342)	0.581	0.388 (-0.664, 1.44)	0.47
Cigarettes (3rd Trim): 1-10 cig/day	Cortolone-G_1	Corticosteroid	0.545 (-0.095, 1.186)	0.095	0.537 (-0.103, 1.177)	0.1
Cigarettes (3rd Trim): 1-10 cig/day	20DHE-G	Corticosteroid	-0.219 (-1.159, 0.722)	0.648	-0.167 (-1.102, 0.769)	0.727
Cigarettes (3rd Trim): 1-10 cig/day	PD-SG_1	Progestogen	-0.306 (-1.436, 0.825)	0.596	-0.238 (-1.374, 0.898)	0.68
Cigarettes (3rd Trim): 1-10 cig/day	Total Estradiol	Estrogen	-0.387 (-1.758, 0.984)	0.58	-0.397 (-1.76, 0.965)	0.567
Cigarettes (3rd Trim): 1-10 cig/day	Total Estrogens	Estrogen	-0.263 (-1.082, 0.557)	0.529	-0.274 (-1.096, 0.548)	0.513
Cigarettes (3rd Trim): 1-10 cig/day	5AD-diS_2	Androgen	-0.244 (-1.028, 0.54)	0.542	-0.261 (-1.049, 0.526)	0.515
Cigarettes (3rd Trim): 1-10 cig/day	Total Pregnenolone	Progestogen	0.216 (-0.39, 0.823)	0.484	0.239 (-0.37, 0.848)	0.441
Cigarettes (3rd Trim): 1-10 cig/day	20a-reductase	phase I ratio	-0.734 (-1.804, 0.335)	0.178	-0.731 (-1.806, 0.344)	0.182
Cigarettes (3rd Trim): 1-10 cig/day	20aDHF-G	Corticosteroid	-0.569 (-1.607, 0.47)	0.283	-0.555 (-1.599, 0.489)	0.297
Cigarettes (3rd Trim): 1-10 cig/day	E3-G	Estrogen	-0.329 (-1.058, 0.399)	0.375	-0.361 (-1.094, 0.371)	0.333
Cigarettes (3rd Trim): 1-10 cig/day	5PD-20one-S	Progestogen	-0.891 (-2.191, 0.408)	0.178	-0.875 (-2.18, 0.429)	0.188
Cigarettes (3rd Trim): 1-10 cig/day	T-G	Androgen	-0.149 (-1.178, 0.88)	0.777	-0.088 (-1.122, 0.947)	0.868
Cigarettes (3rd Trim): 1-10 cig/day	Global 17,20 lyase	phase I ratio	0.684 (-0.1, 1.468)	0.087	0.647 (-0.137, 1.431)	0.106
Cigarettes (3rd Trim): 1-10 cig/day	F-S	Corticosteroid	0.07 (-0.578, 0.717)	0.832	0.083 (-0.567, 0.733)	0.802
Cigarettes (3rd Trim): 1-10 cig/day	Global 17a-hydroxylase	phase I ratio	-0.425 (-0.99, 0.14)	0.14	-0.465 (-1.028, 0.098)	0.106
Cigarettes (3rd Trim): 1-10 cig/day	THE-G	Corticosteroid	0.818 (0.017, 1.619)	<0.05	0.732 (-0.071, 1.534)	0.074
Cigarettes (3rd Trim): 1-10 cig/day	PT-diS	Progestogen	-0.923 (-2.345, 0.499)	0.203	-0.907 (-2.33, 0.516)	0.211
Cigarettes (3rd Trim): 1-10 cig/day	16OH-DHEAS_2	Androgen	0.104 (-1.383, 1.59)	0.891	0.107 (-1.389, 1.603)	0.888
Cigarettes (3rd Trim): 1-10 cig/day	5a- reductase (SRD5As)	phase I ratio	-0.378 (-1.01, 0.254)	0.241	-0.403 (-1.035, 0.228)	0.21
Cigarettes (3rd Trim): 1-10 cig/day	E1-S	Estrogen	-0.423 (-2.374, 1.527)	0.67	-0.364 (-2.302, 1.574)	0.712
Cigarettes (3rd Trim): 1-10 cig/day	Andros-G	Androgen	0 (-0.802, 0.802)	0.999	-0.095 (-0.897, 0.707)	0.816
Cigarettes (3rd Trim): 1-10 cig/day	A-S	Corticosteroid	-0.019 (-0.625, 0.586)	0.95	0 (-0.608, 0.608)	1
Cigarettes (3rd Trim): 1-10 cig/day	PD-G	Progestogen	0.136 (-0.359, 0.631)	0.59	0.152 (-0.345, 0.649)	0.548
Cigarettes (3rd Trim): 1-10 cig/day	E1-G	Estrogen	-0.283 (-1.263, 0.698)	0.572	-0.34 (-1.32, 0.64)	0.496
Cigarettes (3rd Trim): 1-10 cig/day	Total Progestogens	Progestogen	0.096 (-0.398, 0.59)	0.702	0.114 (-0.383, 0.611)	0.652
Cigarettes (3rd Trim): 1-10 cig/day	Global aromatase	phase I ratio	-0.423 (-1.683, 0.837)	0.51	-0.353 (-1.599, 0.893)	0.578
Cigarettes (3rd Trim): 1-10 cig/day	SG ratio Estrogens	SG ratio	-0.033 (-1.367, 1.302)	0.962	0.042 (-1.29, 1.373)	0.951
Cigarettes (3rd Trim): 1-10 cig/day	Total Corticosteroids	Corticosteroid	0.58 (0.05, 1.109)	<0.05	0.557 (0.026, 1.089)	<0.05
Cigarettes (3rd Trim): 1-10 cig/day	Total Cortisol	Corticosteroid	0.624 (0.054, 1.194)	<0.05	0.596 (0.024, 1.169)	<0.05
Corticosteroid	Total Corticosterone	Corticosteroid	-0.815 (-1.387, -0.244)	<0.01	-0.797 (-1.372, -0.221)	<0.01
Corticosteroid	A-S	Corticosteroid	-0.731 (-1.334, -0.129)	<0.05	-0.711 (-1.317, -0.104)	<0.05
Corticosteroid	B-S	Corticosteroid	-0.873 (-1.568, -0.177)	<0.05	-0.854 (-1.554, -0.153)	<0.05
Corticosteroid	E1-G	Estrogen	-1.165 (-2.141, -0.188)	<0.05	-1.115 (-2.093, -0.136)	<0.05
Corticosteroid	epiAN-S	Androgen	-1.595 (-3.166, -0.025)	<0.05	-1.597 (-3.168, -0.027)	<0.05
Corticosteroid	AN-S	Androgen	-1.792 (-3.175, -0.409)	<0.05	-1.751 (-3.132, -0.37)	<0.05
Corticosteroid	16OH-DHEAS_1	Androgen	-0.531 (-1.284, 0.223)	0.167	-0.561 (-1.32, 0.198)	0.147
Corticosteroid	E-G	Corticosteroid	-0.045 (-0.679, 0.588)	0.889	-0.056 (-0.692, 0.581)	0.864
Corticosteroid	20aDHF-G	Corticosteroid	-0.085 (-1.123, 0.954)	0.873	-0.149 (-1.195, 0.897)	0.779
Corticosteroid	Andros-G	Androgen	-0.589 (-1.391, 0.212)	0.149	-0.593 (-1.397, 0.21)	0.147
Corticosteroid	Total Pregnenolone	Progestogen	-0.609 (-1.217, -0.002)	<0.05	-0.599 (-1.209, 0.012)	0.055
Corticosteroid	Total Estrogens	Estrogen	-0.419 (-1.238, 0.4)	0.316	-0.398 (-1.221, 0.425)	0.343
Corticosteroid	PD-S_1	Progestogen	-0.254 (-1.398, 0.89)	0.663	-0.231 (-1.372, 0.911)	0.692
Corticosteroid	SG ratio Estradiol	SG ratio	0.179 (-1.354, 1.713)	0.818	0.186 (-1.351, 1.723)	0.812
Corticosteroid	5PD-SG	Progestogen	-0.332 (-1.24, 0.577)	0.474	-0.422 (-1.337, 0.492)	0.365
Corticosteroid	Total Testosterone	Androgen	-0.767 (-1.533, -0.002)	<0.05	-0.744 (-1.515, 0.026)	0.058
Corticosteroid	3b-hydroxysteroid dehydrogenase (3bHSD)	phase I ratio	0.401 (-0.898, 1.7)	0.545	0.362 (-0.942, 1.665)	0.586
Corticosteroid	Global 17a-hydroxylase	phase I ratio	0.025 (-0.541, 0.59)	0.932	0.005 (-0.56, 0.571)	0.985
Corticosteroid	5PD-20one-S	Progestogen	-0.465 (-1.766, 0.836)	0.483	-0.456 (-1.764, 0.852)	0.494
Corticosteroid	Total Corticosteroids	Corticosteroid	-0.294 (-0.824, 0.237)	0.278	-0.313 (-0.846, 0.221)	0.25
Corticosteroid	PT-diS	Progestogen	0.639 (-0.784, 2.061)	0.378	0.587 (-0.839, 2.013)	0.419
Corticosteroid	5PD-diS	Progestogen	-0.515 (-1.365, 0.334)	0.234	-0.567 (-1.421, 0.288)	0.193
Corticosteroid	11b-hydroxysteroid dehydrogenase type 2	phase I ratio	0.204 (-0.237, 0.645)	0.365	0.167 (-0.277, 0.611)	0.459
Corticosteroid	Total Estradiol	Estrogen	-1.083 (-2.452, 0.285)	0.121	-1.027 (-2.39, 0.335)	0.139
Corticosteroid	DHEA-S	Androgen	-1.528 (-3.658, 0.603)	0.16	-1.557 (-3.683, 0.57)	0.151
Corticosteroid	PD-SG_5	Progestogen	-0.799 (-1.712, 0.114)	0.086	-0.807 (-1.723, 0.109)	0.084
Corticosteroid	E3-S	Estrogen	-0.014 (-1.129, 1.102)	0.981	0.001 (-1.121, 1.122)	0.999
Corticosteroid	Total Androgens	Androgen	-0.711 (-1.411, -0.011)	<0.05	-0.696 (-1.402, 0.009)	0.053
Corticosteroid	Global 21-hydroxylase	phase I ratio	-0.087 (-0.668, 0.494)	0.769	-0.089 (-0.674, 0.497)	0.767
Corticosteroid	20a-reductase	phase I ratio	0.219 (-0.851, 1.289)	0.687	0.134 (-0.944, 1.212)	0.807
Corticosteroid	20b-reductase	phase I ratio	-0.281 (-1.272, 0.71)	0.578	-0.343 (-1.339, 0.654)	0.5
Corticosteroid	E2-S	Estrogen	0.372 (-0.92, 1.664)	0.572	0.316 (-0.979, 1.611)	0.632
Corticosteroid	5PD-G	Progestogen	-0.598 (-1.236, 0.04)	0.066	-0.586 (-1.227, 0.056)	0.073
Corticosteroid	PD-diS_1	Progestogen	-0.245 (-0.963, 0.474)	0.504	-0.269 (-0.991, 0.453)	0.465
Corticosteroid	SG ratio Testosterone	SG ratio	-0.835 (-1.769, 0.099)	0.08	-0.785 (-1.709, 0.14)	0.096
Corticosteroid	11b-hydroxysteroid dehydrogenase type 1	phase I ratio	-0.204 (-0.645, 0.237)	0.364	-0.167 (-0.611, 0.277)	0.459
Corticosteroid	SG ratio Estriol	SG ratio	-0.045 (-1.092, 1.002)	0.933	-0.057 (-1.111, 0.997)	0.916
Corticosteroid	SG ratio Progestogens	SG ratio	-0.012 (-0.998, 0.975)	0.981	-0.02 (-1.001, 0.961)	0.968
Corticosteroid	E3-G	Estrogen	0.034 (-0.695, 0.763)	0.927	0.042 (-0.691, 0.776)	0.91
Corticosteroid	Cortolone-G_1	Corticosteroid	-0.333 (-0.974, 0.308)	0.308	-0.39 (-1.031, 0.252)	0.234
Corticosteroid	16OHDHEA-diS_2	Androgen	-0.262 (-1.35, 0.827)	0.637	-0.292 (-1.383, 0.8)	0.6
Corticosteroid	F-S	Corticosteroid	-0.497 (-1.144, 0.149)	0.131	-0.475 (-1.126, 0.175)	0.152
Corticosteroid	5AD-diS_2	Androgen	-0.471 (-1.255, 0.313)	0.239	-0.483 (-1.272, 0.307)	0.23
Corticosteroid	PT-G	Progestogen	-0.08 (-0.604, 0.443)	0.763	-0.095 (-0.623, 0.432)	0.723
Corticosteroid	21OH-5P-diS	Progestogen	-0.708 (-1.434, 0.019)	0.056	-0.685 (-1.416, 0.046)	0.066
Corticosteroid	SG ratio Corticosteroids	SG ratio	-0.399 (-1.085, 0.286)	0.253	-0.339 (-1.027, 0.348)	0.333
Corticosteroid	Global aromatase	phase I ratio	-0.323 (-1.585, 0.939)	0.616	-0.284 (-1.535, 0.966)	0.656
Corticosteroid	Global 17,20 lyase	phase I ratio	-0.097 (-0.882, 0.689)	0.809	-0.121 (-0.908, 0.665)	0.762
Corticosteroid	Global 3b-HSD	phase I ratio	0.399 (0.021, 0.778)	<0.05	0.368 (-0.013, 0.748)	0.058
Corticosteroid	Total DHEA	Androgen	-0.561 (-1.46, 0.338)	0.221	-0.573 (-1.479, 0.334)	0.215
Corticosteroid	20DHE-G	Corticosteroid	0.14 (-0.8, 1.08)	0.769	0.117 (-0.82, 1.054)	0.806
Corticosteroid	5AD-diS_1	Androgen	-1.083 (-2.182, 0.015)	0.053	-1.098 (-2.201, 0.004)	0.051
Corticosteroid	PD-G	Progestogen	-0.22 (-0.716, 0.275)	0.383	-0.25 (-0.748, 0.249)	0.326
Corticosteroid	16a-hydroxylase	phase I ratio	-0.545 (-2.07, 0.98)	0.483	-0.51 (-2.041, 1.021)	0.513
Corticosteroid	20bDHF-G	Corticosteroid	-0.585 (-1.515, 0.346)	0.218	-0.602 (-1.54, 0.335)	0.207
Corticosteroid	∆4 17,20 lyase (CYP17A1)	phase I ratio	-0.048 (-0.84, 0.745)	0.906	-0.074 (-0.867, 0.719)	0.854
Corticosteroid	F-G	Corticosteroid	0.05 (-0.635, 0.734)	0.887	0.076 (-0.613, 0.765)	0.829
Corticosteroid	PD-SG_1	Progestogen	0.108 (-1.022, 1.237)	0.852	0.029 (-1.109, 1.166)	0.961
Corticosteroid	PD-SG_4	Progestogen	-0.217 (-1.138, 0.703)	0.643	-0.294 (-1.221, 0.632)	0.533
Corticosteroid	Etio-S	Androgen	-1.186 (-2.39, 0.018)	0.053	-1.128 (-2.34, 0.084)	0.068
Corticosteroid	16OHDHEA-diS_1	Androgen	-0.632 (-1.59, 0.326)	0.196	-0.627 (-1.59, 0.336)	0.202
Corticosteroid	5b-reductase + 3a- hydroxysteroid dehydrogenase	phase I ratio	-0.157 (-0.805, 0.492)	0.635	-0.193 (-0.84, 0.453)	0.557
Corticosteroid	E1-S	Estrogen	-1.044 (-2.992, 0.905)	0.293	-0.982 (-2.922, 0.957)	0.32
Corticosteroid	THE-G	Corticosteroid	-0.352 (-1.154, 0.45)	0.389	-0.357 (-1.162, 0.448)	0.385
Corticosteroid	T-S	Androgen	0.327 (-0.9, 1.555)	0.601	0.363 (-0.877, 1.602)	0.566
Corticosteroid	SG ratio Cortisol	SG ratio	-0.241 (-0.963, 0.481)	0.513	-0.168 (-0.892, 0.555)	0.648
Corticosteroid	SG ratio Progesterone	SG ratio	-0.062 (-1.099, 0.976)	0.907	-0.053 (-1.084, 0.978)	0.92
Corticosteroid	5a- reductase (SRD5As)	phase I ratio	0.233 (-0.399, 0.865)	0.469	0.206 (-0.427, 0.838)	0.524
Corticosteroid	E3-SG	Estrogen	-0.477 (-1.543, 0.59)	0.38	-0.502 (-1.575, 0.571)	0.359
Corticosteroid	Cortolone-G_2	Corticosteroid	-0.104 (-0.85, 0.641)	0.784	-0.128 (-0.878, 0.621)	0.737
Corticosteroid	Total 17-hydroxy-progesterone	Progestogen	-0.064 (-0.58, 0.451)	0.806	-0.081 (-0.6, 0.439)	0.761
Corticosteroid	Total Cortisol	Corticosteroid	-0.264 (-0.835, 0.308)	0.365	-0.288 (-0.863, 0.286)	0.324
Corticosteroid	Etio-G	Androgen	-0.833 (-1.832, 0.167)	0.102	-0.801 (-1.807, 0.206)	0.119
Corticosteroid	PD-SG_2	Progestogen	1.196 (-0.223, 2.614)	0.098	1.115 (-0.3, 2.531)	0.122
Corticosteroid	Global CYP17	phase I ratio	-0.594 (-1.373, 0.185)	0.135	-0.549 (-1.329, 0.231)	0.167
Corticosteroid	PD-diS_3	Progestogen	0.691 (-0.333, 1.716)	0.186	0.701 (-0.332, 1.734)	0.183
Corticosteroid	E4-SG	Estrogen	-0.191 (-1.301, 0.919)	0.736	-0.189 (-1.306, 0.929)	0.741
Corticosteroid	Total Progesterone	Progestogen	-0.205 (-0.701, 0.291)	0.417	-0.231 (-0.731, 0.268)	0.363
Corticosteroid	16OH-DHEAS_2	Androgen	-0.262 (-1.748, 1.223)	0.729	-0.243 (-1.741, 1.254)	0.75
Corticosteroid	Total Estriol	Estrogen	-0.124 (-0.84, 0.593)	0.735	-0.12 (-0.843, 0.602)	0.744
Corticosteroid	PD_diS_2	Progestogen	-0.46 (-1.464, 0.543)	0.368	-0.467 (-1.477, 0.542)	0.364
Corticosteroid	SG ratio Estrogens	SG ratio	-0.377 (-1.711, 0.957)	0.579	-0.341 (-1.674, 0.992)	0.616
Corticosteroid	17b-hydroxysteroid dehydrogenase (17bHSD)	phase I ratio	1.572 (-0.552, 3.695)	0.147	1.491 (-0.63, 3.613)	0.168
Corticosteroid	P450 aromatase	phase I ratio	-0.179 (-1.568, 1.21)	0.8	-0.222 (-1.615, 1.17)	0.754
Corticosteroid	Total Progestogens	Progestogen	-0.338 (-0.833, 0.156)	0.18	-0.353 (-0.851, 0.145)	0.165
Corticosteroid	SG ratio Androgens	SG ratio	-0.233 (-1.113, 0.646)	0.603	-0.222 (-1.101, 0.657)	0.62
Corticosteroid	PD-S_2	Progestogen	-0.264 (-1.403, 0.876)	0.65	-0.276 (-1.417, 0.866)	0.636
Corticosteroid	E-S	Corticosteroid	-0.552 (-1.165, 0.061)	0.078	-0.511 (-1.125, 0.103)	0.103
Corticosteroid	T-G	Androgen	1.163 (0.137, 2.188)	<0.05	1.089 (0.056, 2.122)	<0.05
EPDS (3rd Trim)	16OHDHEA-diS_2	Androgen	0.127 (0.032, 0.221)	<0.01	0.127 (0.033, 0.222)	<0.01
EPDS (3rd Trim)	T-S	Androgen	0.147 (0.04, 0.253)	<0.01	0.145 (0.038, 0.252)	<0.01
EPDS (3rd Trim)	5AD-diS_1	Androgen	0.146 (0.051, 0.241)	<0.01	0.149 (0.053, 0.244)	<0.01
EPDS (3rd Trim)	Global 3b-HSD	phase I ratio	-0.029 (-0.062, 0.004)	0.083	-0.027 (-0.06, 0.006)	0.113
EPDS (3rd Trim)	PD-G	Progestogen	-0.01 (-0.054, 0.033)	0.64	-0.008 (-0.052, 0.035)	0.707
EPDS (3rd Trim)	5AD-diS_2	Androgen	0.042 (-0.027, 0.11)	0.231	0.042 (-0.027, 0.111)	0.231
EPDS (3rd Trim)	SG ratio Estradiol	SG ratio	0.013 (-0.121, 0.147)	0.851	0.016 (-0.118, 0.149)	0.818
EPDS (3rd Trim)	E4-SG	Estrogen	0.059 (-0.038, 0.155)	0.234	0.057 (-0.04, 0.154)	0.252
EPDS (3rd Trim)	11b-hydroxysteroid dehydrogenase type 1	phase I ratio	-0.009 (-0.048, 0.029)	0.634	-0.012 (-0.05, 0.027)	0.55
EPDS (3rd Trim)	E3-S	Estrogen	-0.041 (-0.138, 0.056)	0.405	-0.04 (-0.137, 0.057)	0.421
EPDS (3rd Trim)	E-G	Corticosteroid	-0.003 (-0.058, 0.052)	0.912	-0.003 (-0.058, 0.052)	0.913
EPDS (3rd Trim)	E-S	Corticosteroid	0.051 (-0.002, 0.105)	0.06	0.047 (-0.007, 0.1)	0.087
EPDS (3rd Trim)	SG ratio Estrogens	SG ratio	-0.008 (-0.124, 0.108)	0.896	-0.007 (-0.123, 0.109)	0.909
EPDS (3rd Trim)	16OHDHEA-diS_1	Androgen	0.07 (-0.013, 0.154)	0.098	0.069 (-0.015, 0.152)	0.108
EPDS (3rd Trim)	Etio-S	Androgen	0.083 (-0.022, 0.188)	0.123	0.08 (-0.026, 0.185)	0.138
EPDS (3rd Trim)	Total 17-hydroxy-progesterone	Progestogen	0.004 (-0.041, 0.049)	0.872	0.004 (-0.041, 0.049)	0.869
EPDS (3rd Trim)	SG ratio Estriol	SG ratio	-0.032 (-0.123, 0.06)	0.497	-0.029 (-0.121, 0.062)	0.53
EPDS (3rd Trim)	Total Estrogens	Estrogen	-0.011 (-0.083, 0.06)	0.76	-0.012 (-0.083, 0.06)	0.751
EPDS (3rd Trim)	Total Corticosterone	Corticosteroid	-0.006 (-0.056, 0.044)	0.82	-0.006 (-0.056, 0.044)	0.813
EPDS (3rd Trim)	PD-SG_4	Progestogen	-0.046 (-0.126, 0.035)	0.264	-0.042 (-0.123, 0.039)	0.306
EPDS (3rd Trim)	5PD-SG	Progestogen	-0.05 (-0.129, 0.029)	0.218	-0.045 (-0.124, 0.035)	0.271
EPDS (3rd Trim)	E3-G	Estrogen	-0.02 (-0.084, 0.043)	0.531	-0.02 (-0.084, 0.044)	0.537
EPDS (3rd Trim)	B-S	Corticosteroid	-0.005 (-0.066, 0.055)	0.861	-0.006 (-0.067, 0.055)	0.843
EPDS (3rd Trim)	A-S	Corticosteroid	0.003 (-0.05, 0.055)	0.919	0.003 (-0.05, 0.056)	0.914
EPDS (3rd Trim)	Total Pregnenolone	Progestogen	0.009 (-0.044, 0.062)	0.75	0.008 (-0.046, 0.061)	0.776
EPDS (3rd Trim)	Global 21-hydroxylase	phase I ratio	0.032 (-0.019, 0.082)	0.221	0.029 (-0.022, 0.08)	0.259
EPDS (3rd Trim)	DHEA-S	Androgen	0.133 (-0.053, 0.319)	0.161	0.145 (-0.039, 0.33)	0.123
EPDS (3rd Trim)	Cortolone-G_1	Corticosteroid	0.051 (-0.005, 0.106)	0.075	0.05 (-0.005, 0.106)	0.076
EPDS (3rd Trim)	P450 aromatase	phase I ratio	0.005 (-0.116, 0.126)	0.937	-0.002 (-0.123, 0.119)	0.97
EPDS (3rd Trim)	Global 17a-hydroxylase	phase I ratio	0.037 (-0.013, 0.086)	0.145	0.038 (-0.012, 0.087)	0.134
EPDS (3rd Trim)	SG ratio Testosterone	SG ratio	0.053 (-0.029, 0.134)	0.207	0.053 (-0.027, 0.134)	0.194
EPDS (3rd Trim)	E1-G	Estrogen	-0.015 (-0.1, 0.07)	0.731	-0.016 (-0.101, 0.07)	0.717
EPDS (3rd Trim)	20aDHF-G	Corticosteroid	0.045 (-0.045, 0.136)	0.324	0.045 (-0.046, 0.136)	0.33
EPDS (3rd Trim)	THE-G	Corticosteroid	0.026 (-0.044, 0.096)	0.465	0.025 (-0.045, 0.095)	0.483
EPDS (3rd Trim)	PD-diS_3	Progestogen	0.005 (-0.084, 0.095)	0.907	0.002 (-0.088, 0.092)	0.966
EPDS (3rd Trim)	5PD-20one-S	Progestogen	0.053 (-0.06, 0.167)	0.356	0.056 (-0.058, 0.169)	0.337
EPDS (3rd Trim)	Total Estradiol	Estrogen	0.002 (-0.118, 0.121)	0.975	0.003 (-0.116, 0.121)	0.967
EPDS (3rd Trim)	Total Cortisol	Corticosteroid	0.026 (-0.024, 0.076)	0.305	0.025 (-0.025, 0.075)	0.326
EPDS (3rd Trim)	16a-hydroxylase	phase I ratio	-0.138 (-0.27, -0.005)	<0.05	-0.129 (-0.262, 0.004)	0.057
EPDS (3rd Trim)	5PD-G	Progestogen	0.009 (-0.047, 0.064)	0.758	0.008 (-0.048, 0.063)	0.79
EPDS (3rd Trim)	F-G	Corticosteroid	-0.035 (-0.095, 0.025)	0.248	-0.036 (-0.096, 0.024)	0.236
EPDS (3rd Trim)	Total Progestogens	Progestogen	-0.005 (-0.049, 0.038)	0.803	-0.004 (-0.048, 0.039)	0.842
EPDS (3rd Trim)	SG ratio Corticosteroids	SG ratio	-0.009 (-0.068, 0.051)	0.777	-0.009 (-0.069, 0.051)	0.765
EPDS (3rd Trim)	F-S	Corticosteroid	0.052 (-0.004, 0.109)	0.068	0.051 (-0.005, 0.108)	0.077
EPDS (3rd Trim)	21OH-5P-diS	Progestogen	0.033 (-0.03, 0.097)	0.304	0.031 (-0.033, 0.094)	0.343
EPDS (3rd Trim)	∆4 17,20 lyase (CYP17A1)	phase I ratio	0.039 (-0.03, 0.108)	0.27	0.038 (-0.031, 0.106)	0.285
EPDS (3rd Trim)	Cortolone-G_2	Corticosteroid	-0.002 (-0.067, 0.063)	0.944	-0.002 (-0.067, 0.063)	0.949
EPDS (3rd Trim)	3b-hydroxysteroid dehydrogenase (3bHSD)	phase I ratio	-0.056 (-0.17, 0.057)	0.328	-0.058 (-0.171, 0.055)	0.316
EPDS (3rd Trim)	E1-S	Estrogen	-0.016 (-0.186, 0.154)	0.856	-0.013 (-0.182, 0.155)	0.875
EPDS (3rd Trim)	AN-S	Androgen	0.046 (-0.075, 0.167)	0.456	0.049 (-0.072, 0.169)	0.428
EPDS (3rd Trim)	5PD-diS	Progestogen	0.046 (-0.028, 0.12)	0.223	0.048 (-0.026, 0.122)	0.206
EPDS (3rd Trim)	Total Estriol	Estrogen	-0.016 (-0.079, 0.046)	0.606	-0.017 (-0.079, 0.046)	0.604
EPDS (3rd Trim)	PD-S_2	Progestogen	-0.011 (-0.111, 0.088)	0.826	-0.006 (-0.105, 0.094)	0.913
EPDS (3rd Trim)	Total Corticosteroids	Corticosteroid	0.021 (-0.025, 0.068)	0.364	0.02 (-0.026, 0.067)	0.388
EPDS (3rd Trim)	20a-reductase	phase I ratio	0.022 (-0.071, 0.115)	0.644	0.023 (-0.071, 0.117)	0.63
EPDS (3rd Trim)	20bDHF-G	Corticosteroid	0.004 (-0.077, 0.085)	0.92	0.001 (-0.081, 0.082)	0.987
EPDS (3rd Trim)	PD_diS_2	Progestogen	0.012 (-0.075, 0.1)	0.785	0.008 (-0.08, 0.096)	0.852
EPDS (3rd Trim)	Total Progesterone	Progestogen	-0.015 (-0.058, 0.028)	0.491	-0.013 (-0.057, 0.03)	0.55
EPDS (3rd Trim)	epiAN-S	Androgen	0.035 (-0.103, 0.172)	0.62	0.038 (-0.099, 0.175)	0.582
EPDS (3rd Trim)	PT-diS	Progestogen	0.114 (-0.01, 0.238)	0.071	0.114 (-0.01, 0.237)	0.072
EPDS (3rd Trim)	Andros-G	Androgen	0.021 (-0.049, 0.091)	0.563	0.02 (-0.05, 0.09)	0.581
EPDS (3rd Trim)	Total Testosterone	Androgen	0.03 (-0.037, 0.097)	0.381	0.028 (-0.039, 0.095)	0.409
EPDS (3rd Trim)	PD-diS_1	Progestogen	-0.002 (-0.065, 0.061)	0.953	-0.004 (-0.066, 0.059)	0.911
EPDS (3rd Trim)	E3-SG	Estrogen	-0.001 (-0.094, 0.092)	0.987	0 (-0.094, 0.093)	0.997
EPDS (3rd Trim)	20b-reductase	phase I ratio	-0.031 (-0.118, 0.055)	0.474	-0.032 (-0.119, 0.054)	0.464
EPDS (3rd Trim)	E2-S	Estrogen	0.108 (-0.005, 0.22)	0.061	0.102 (-0.011, 0.214)	0.076
EPDS (3rd Trim)	T-G	Androgen	0.039 (-0.051, 0.128)	0.396	0.045 (-0.046, 0.135)	0.332
EPDS (3rd Trim)	PD-SG_5	Progestogen	-0.06 (-0.14, 0.02)	0.139	-0.06 (-0.14, 0.019)	0.137
EPDS (3rd Trim)	Etio-G	Androgen	0.033 (-0.054, 0.12)	0.461	0.03 (-0.057, 0.118)	0.496
EPDS (3rd Trim)	5b-reductase + 3a- hydroxysteroid dehydrogenase	phase I ratio	0.018 (-0.038, 0.075)	0.522	0.019 (-0.037, 0.075)	0.502
EPDS (3rd Trim)	11b-hydroxysteroid dehydrogenase type 2	phase I ratio	0.009 (-0.029, 0.048)	0.634	0.012 (-0.027, 0.05)	0.55
EPDS (3rd Trim)	17b-hydroxysteroid dehydrogenase (17bHSD)	phase I ratio	0.127 (-0.058, 0.312)	0.179	0.117 (-0.068, 0.302)	0.214
EPDS (3rd Trim)	5a- reductase (SRD5As)	phase I ratio	-0.025 (-0.081, 0.03)	0.365	-0.024 (-0.079, 0.031)	0.387
EPDS (3rd Trim)	PT-G	Progestogen	-0.001 (-0.046, 0.045)	0.97	-0.001 (-0.047, 0.045)	0.977
EPDS (3rd Trim)	Global 17,20 lyase	phase I ratio	0.036 (-0.032, 0.104)	0.303	0.035 (-0.034, 0.103)	0.319
EPDS (3rd Trim)	20DHE-G	Corticosteroid	0.065 (-0.017, 0.147)	0.12	0.061 (-0.02, 0.143)	0.141
EPDS (3rd Trim)	PD-SG_2	Progestogen	0.058 (-0.066, 0.181)	0.361	0.057 (-0.067, 0.18)	0.367
EPDS (3rd Trim)	SG ratio Progesterone	SG ratio	-0.01 (-0.1, 0.081)	0.831	-0.006 (-0.096, 0.083)	0.891
EPDS (3rd Trim)	SG ratio Cortisol	SG ratio	0.038 (-0.025, 0.101)	0.233	0.036 (-0.027, 0.099)	0.261
EPDS (3rd Trim)	Global aromatase	phase I ratio	-0.021 (-0.131, 0.089)	0.71	-0.019 (-0.128, 0.09)	0.728
EPDS (3rd Trim)	Total Androgens	Androgen	0.061 (0, 0.122)	0.051	0.06 (-0.001, 0.121)	0.056
EPDS (3rd Trim)	Global CYP17	phase I ratio	0.039 (-0.028, 0.107)	0.254	0.036 (-0.031, 0.104)	0.292
EPDS (3rd Trim)	SG ratio Androgens	SG ratio	0.073 (-0.004, 0.149)	0.063	0.074 (-0.002, 0.15)	0.057
EPDS (3rd Trim)	PD-S_1	Progestogen	-0.03 (-0.129, 0.07)	0.559	-0.029 (-0.128, 0.07)	0.566
EPDS (3rd Trim)	SG ratio Progestogens	SG ratio	0.004 (-0.082, 0.09)	0.93	0.009 (-0.077, 0.094)	0.845
EPDS (3rd Trim)	PD-SG_1	Progestogen	-0.106 (-0.204, -0.008)	<0.05	-0.102 (-0.201, -0.004)	<0.05
EPDS (3rd Trim)	16OH-DHEAS_1	Androgen	0.082 (0.016, 0.147)	<0.05	0.082 (0.016, 0.148)	<0.05
EPDS (3rd Trim)	Total DHEA	Androgen	0.089 (0.011, 0.167)	<0.05	0.09 (0.011, 0.169)	<0.05
EPDS (3rd Trim)	16OH-DHEAS_2	Androgen	0.132 (0.003, 0.262)	<0.05	0.133 (0.003, 0.263)	<0.05
EPDS risk (3rd Trim): high vs low	T-S	Androgen	0.997 (0.458, 1.535)	<0.001	1.008 (0.463, 1.552)	<0.001
EPDS risk (3rd Trim): high vs low	Global 17,20 lyase	phase I ratio	0.315 (-0.031, 0.661)	0.074	0.26 (-0.087, 0.608)	0.142
EPDS risk (3rd Trim): high vs low	21OH-5P-diS	Progestogen	0.232 (-0.089, 0.554)	0.156	0.232 (-0.092, 0.556)	0.16
EPDS risk (3rd Trim): high vs low	F-G	Corticosteroid	-0.035 (-0.337, 0.268)	0.821	-0.045 (-0.35, 0.26)	0.772
EPDS risk (3rd Trim): high vs low	Cortolone-G_1	Corticosteroid	0.185 (-0.098, 0.468)	0.201	0.144 (-0.14, 0.428)	0.32
EPDS risk (3rd Trim): high vs low	20aDHF-G	Corticosteroid	0.043 (-0.415, 0.502)	0.853	0.008 (-0.455, 0.471)	0.974
EPDS risk (3rd Trim): high vs low	SG ratio Corticosteroids	SG ratio	-0.012 (-0.316, 0.291)	0.936	0.024 (-0.281, 0.329)	0.875
EPDS risk (3rd Trim): high vs low	Cortolone-G_2	Corticosteroid	-0.098 (-0.428, 0.232)	0.56	-0.125 (-0.457, 0.207)	0.46
EPDS risk (3rd Trim): high vs low	5PD-20one-S	Progestogen	0.042 (-0.533, 0.618)	0.885	0.116 (-0.464, 0.696)	0.695
EPDS risk (3rd Trim): high vs low	F-S	Corticosteroid	0.196 (-0.09, 0.481)	0.18	0.193 (-0.095, 0.481)	0.189
EPDS risk (3rd Trim): high vs low	16OH-DHEAS_1	Androgen	0.349 (0.017, 0.682)	<0.05	0.335 (-0.001, 0.671)	0.051
EPDS risk (3rd Trim): high vs low	PD-SG_5	Progestogen	-0.174 (-0.578, 0.231)	0.4	-0.197 (-0.604, 0.21)	0.342
EPDS risk (3rd Trim): high vs low	16a-hydroxylase	phase I ratio	-0.634 (-1.306, 0.039)	0.065	-0.544 (-1.221, 0.134)	0.116
EPDS risk (3rd Trim): high vs low	5a- reductase (SRD5As)	phase I ratio	-0.045 (-0.325, 0.234)	0.75	-0.079 (-0.36, 0.201)	0.58
EPDS risk (3rd Trim): high vs low	PD_diS_2	Progestogen	0.116 (-0.328, 0.56)	0.607	0.084 (-0.363, 0.532)	0.711
EPDS risk (3rd Trim): high vs low	Total DHEA	Androgen	0.36 (-0.037, 0.756)	0.076	0.378 (-0.023, 0.779)	0.065
EPDS risk (3rd Trim): high vs low	Total Corticosterone	Corticosteroid	-0.051 (-0.305, 0.203)	0.692	-0.048 (-0.304, 0.208)	0.712
EPDS risk (3rd Trim): high vs low	E3-G	Estrogen	-0.025 (-0.348, 0.297)	0.878	-0.026 (-0.351, 0.3)	0.877
EPDS risk (3rd Trim): high vs low	11b-hydroxysteroid dehydrogenase type 1	phase I ratio	-0.017 (-0.212, 0.179)	0.867	-0.014 (-0.211, 0.182)	0.885
EPDS risk (3rd Trim): high vs low	E2-S	Estrogen	0.586 (0.016, 1.155)	<0.05	0.498 (-0.075, 1.07)	0.088
EPDS risk (3rd Trim): high vs low	SG ratio Cortisol	SG ratio	0.204 (-0.115, 0.523)	0.21	0.235 (-0.085, 0.556)	0.15
EPDS risk (3rd Trim): high vs low	Total Progesterone	Progestogen	-0.058 (-0.278, 0.161)	0.601	-0.056 (-0.278, 0.165)	0.619
EPDS risk (3rd Trim): high vs low	SG ratio Progestogens	SG ratio	-0.069 (-0.505, 0.368)	0.757	0.018 (-0.417, 0.453)	0.934
EPDS risk (3rd Trim): high vs low	5PD-G	Progestogen	0.113 (-0.17, 0.395)	0.434	0.098 (-0.187, 0.383)	0.499
EPDS risk (3rd Trim): high vs low	E4-SG	Estrogen	0.138 (-0.351, 0.627)	0.58	0.115 (-0.379, 0.608)	0.648
EPDS risk (3rd Trim): high vs low	Total 17-hydroxy-progesterone	Progestogen	0.116 (-0.112, 0.344)	0.317	0.101 (-0.129, 0.332)	0.388
EPDS risk (3rd Trim): high vs low	Total Estradiol	Estrogen	0.049 (-0.557, 0.655)	0.873	0.158 (-0.446, 0.763)	0.608
EPDS risk (3rd Trim): high vs low	Total Progestogens	Progestogen	0.005 (-0.214, 0.224)	0.963	0.003 (-0.218, 0.224)	0.979
EPDS risk (3rd Trim): high vs low	16OH-DHEAS_2	Androgen	0.296 (-0.361, 0.952)	0.377	0.342 (-0.322, 1.005)	0.313
EPDS risk (3rd Trim): high vs low	SG ratio Estriol	SG ratio	-0.101 (-0.564, 0.362)	0.668	-0.037 (-0.504, 0.43)	0.875
EPDS risk (3rd Trim): high vs low	Total Androgens	Androgen	0.222 (-0.087, 0.531)	0.159	0.212 (-0.101, 0.524)	0.184
EPDS risk (3rd Trim): high vs low	E-S	Corticosteroid	0.261 (-0.01, 0.532)	0.059	0.25 (-0.021, 0.522)	0.071
EPDS risk (3rd Trim): high vs low	B-S	Corticosteroid	-0.025 (-0.334, 0.284)	0.873	-0.033 (-0.344, 0.279)	0.837
EPDS risk (3rd Trim): high vs low	Etio-S	Androgen	0.01 (-0.523, 0.543)	0.97	0.044 (-0.494, 0.581)	0.874
EPDS risk (3rd Trim): high vs low	PD-SG_4	Progestogen	-0.013 (-0.42, 0.395)	0.951	-0.002 (-0.413, 0.408)	0.992
EPDS risk (3rd Trim): high vs low	Andros-G	Androgen	0.131 (-0.224, 0.485)	0.469	0.084 (-0.272, 0.44)	0.643
EPDS risk (3rd Trim): high vs low	P450 aromatase	phase I ratio	-0.226 (-0.839, 0.387)	0.47	-0.33 (-0.946, 0.287)	0.294
EPDS risk (3rd Trim): high vs low	E1-G	Estrogen	0.018 (-0.415, 0.452)	0.934	0.057 (-0.378, 0.492)	0.798
EPDS risk (3rd Trim): high vs low	PD-S_2	Progestogen	-0.027 (-0.531, 0.477)	0.916	0.058 (-0.449, 0.564)	0.823
EPDS risk (3rd Trim): high vs low	T-G	Androgen	0.34 (-0.115, 0.794)	0.142	0.373 (-0.086, 0.831)	0.111
EPDS risk (3rd Trim): high vs low	17b-hydroxysteroid dehydrogenase (17bHSD)	phase I ratio	0.633 (-0.307, 1.573)	0.187	0.433 (-0.509, 1.374)	0.367
EPDS risk (3rd Trim): high vs low	20DHE-G	Corticosteroid	0.4 (-0.014, 0.815)	0.058	0.347 (-0.068, 0.761)	0.101
EPDS risk (3rd Trim): high vs low	Total Pregnenolone	Progestogen	0.112 (-0.157, 0.381)	0.414	0.099 (-0.172, 0.371)	0.473
EPDS risk (3rd Trim): high vs low	THE-G	Corticosteroid	0.035 (-0.32, 0.39)	0.845	0.01 (-0.347, 0.367)	0.955
EPDS risk (3rd Trim): high vs low	DHEA-S	Androgen	0.288 (-0.653, 1.23)	0.548	0.494 (-0.447, 1.435)	0.303
EPDS risk (3rd Trim): high vs low	PD-G	Progestogen	-0.045 (-0.264, 0.174)	0.686	-0.046 (-0.268, 0.175)	0.68
EPDS risk (3rd Trim): high vs low	5AD-diS_2	Androgen	0.181 (-0.165, 0.527)	0.305	0.187 (-0.162, 0.536)	0.292
EPDS risk (3rd Trim): high vs low	Total Estrogens	Estrogen	0.065 (-0.298, 0.427)	0.726	0.098 (-0.267, 0.462)	0.6
EPDS risk (3rd Trim): high vs low	SG ratio Testosterone	SG ratio	-0.081 (-0.495, 0.333)	0.701	0.018 (-0.393, 0.428)	0.932
EPDS risk (3rd Trim): high vs low	PD-SG_1	Progestogen	-0.444 (-0.943, 0.055)	0.081	-0.452 (-0.955, 0.051)	0.078
EPDS risk (3rd Trim): high vs low	∆4 17,20 lyase (CYP17A1)	phase I ratio	0.33 (-0.02, 0.679)	0.064	0.273 (-0.078, 0.623)	0.127
EPDS risk (3rd Trim): high vs low	Total Estriol	Estrogen	0.004 (-0.313, 0.321)	0.979	0.008 (-0.313, 0.328)	0.963
EPDS risk (3rd Trim): high vs low	20b-reductase	phase I ratio	-0.133 (-0.571, 0.305)	0.551	-0.186 (-0.627, 0.255)	0.407
EPDS risk (3rd Trim): high vs low	SG ratio Androgens	SG ratio	0.154 (-0.235, 0.543)	0.436	0.226 (-0.163, 0.616)	0.254
EPDS risk (3rd Trim): high vs low	PD-diS_3	Progestogen	0.133 (-0.32, 0.587)	0.564	0.099 (-0.359, 0.558)	0.671
EPDS risk (3rd Trim): high vs low	20bDHF-G	Corticosteroid	0.038 (-0.374, 0.45)	0.856	-0.021 (-0.436, 0.395)	0.922
EPDS risk (3rd Trim): high vs low	11b-hydroxysteroid dehydrogenase type 2	phase I ratio	0.017 (-0.179, 0.212)	0.867	0.014 (-0.182, 0.211)	0.885
EPDS risk (3rd Trim): high vs low	SG ratio Estrogens	SG ratio	-0.012 (-0.602, 0.578)	0.969	0.101 (-0.49, 0.692)	0.737
EPDS risk (3rd Trim): high vs low	Global aromatase	phase I ratio	-0.022 (-0.58, 0.536)	0.938	0.109 (-0.445, 0.664)	0.699
EPDS risk (3rd Trim): high vs low	Global CYP17	phase I ratio	0.129 (-0.216, 0.473)	0.464	0.105 (-0.241, 0.451)	0.551
EPDS risk (3rd Trim): high vs low	3b-hydroxysteroid dehydrogenase (3bHSD)	phase I ratio	0.039 (-0.536, 0.614)	0.894	-0.051 (-0.63, 0.527)	0.861
EPDS risk (3rd Trim): high vs low	E1-S	Estrogen	-0.152 (-1.015, 0.71)	0.729	0.022 (-0.838, 0.882)	0.959
EPDS risk (3rd Trim): high vs low	E3-S	Estrogen	-0.075 (-0.569, 0.418)	0.764	-0.009 (-0.506, 0.488)	0.97
EPDS risk (3rd Trim): high vs low	Global 17a-hydroxylase	phase I ratio	0.128 (-0.122, 0.378)	0.314	0.149 (-0.102, 0.399)	0.244
EPDS risk (3rd Trim): high vs low	20a-reductase	phase I ratio	-0.066 (-0.539, 0.407)	0.784	-0.093 (-0.571, 0.384)	0.701
EPDS risk (3rd Trim): high vs low	PT-G	Progestogen	0.1 (-0.132, 0.331)	0.398	0.087 (-0.147, 0.321)	0.465
EPDS risk (3rd Trim): high vs low	epiAN-S	Androgen	-0.131 (-0.827, 0.565)	0.712	-0.035 (-0.733, 0.663)	0.922
EPDS risk (3rd Trim): high vs low	Global 3b-HSD	phase I ratio	-0.17 (-0.337, -0.002)	<0.05	-0.161 (-0.33, 0.007)	0.061
EPDS risk (3rd Trim): high vs low	AN-S	Androgen	-0.171 (-0.784, 0.443)	0.585	-0.09 (-0.704, 0.524)	0.774
EPDS risk (3rd Trim): high vs low	PT-diS	Progestogen	0.527 (-0.101, 1.156)	0.1	0.459 (-0.172, 1.091)	0.154
EPDS risk (3rd Trim): high vs low	SG ratio Progesterone	SG ratio	-0.035 (-0.494, 0.424)	0.881	0.049 (-0.409, 0.506)	0.834
EPDS risk (3rd Trim): high vs low	A-S	Corticosteroid	-0.044 (-0.311, 0.224)	0.749	-0.035 (-0.305, 0.235)	0.801
EPDS risk (3rd Trim): high vs low	16OHDHEA-diS_1	Androgen	0.429 (0.007, 0.851)	<0.05	0.411 (-0.014, 0.836)	0.058
EPDS risk (3rd Trim): high vs low	E3-SG	Estrogen	0.047 (-0.425, 0.518)	0.845	0.035 (-0.44, 0.511)	0.884
EPDS risk (3rd Trim): high vs low	Total Cortisol	Corticosteroid	0.069 (-0.184, 0.322)	0.592	0.037 (-0.218, 0.292)	0.776
EPDS risk (3rd Trim): high vs low	5b-reductase + 3a- hydroxysteroid dehydrogenase	phase I ratio	0.023 (-0.264, 0.31)	0.875	0.002 (-0.285, 0.289)	0.989
EPDS risk (3rd Trim): high vs low	PD-S_1	Progestogen	-0.162 (-0.668, 0.344)	0.529	-0.082 (-0.588, 0.425)	0.752
EPDS risk (3rd Trim): high vs low	PD-SG_2	Progestogen	0.444 (-0.184, 1.072)	0.166	0.371 (-0.257, 0.999)	0.246
EPDS risk (3rd Trim): high vs low	Global 21-hydroxylase	phase I ratio	0.084 (-0.173, 0.341)	0.522	0.051 (-0.209, 0.311)	0.7
EPDS risk (3rd Trim): high vs low	SG ratio Estradiol	SG ratio	-0.056 (-0.734, 0.623)	0.872	0.061 (-0.62, 0.743)	0.86
EPDS risk (3rd Trim): high vs low	PD-diS_1	Progestogen	0.048 (-0.27, 0.366)	0.767	0.03 (-0.291, 0.35)	0.856
EPDS risk (3rd Trim): high vs low	Total Corticosteroids	Corticosteroid	0.051 (-0.183, 0.286)	0.667	0.022 (-0.214, 0.259)	0.853
EPDS risk (3rd Trim): high vs low	5PD-diS	Progestogen	0.258 (-0.116, 0.633)	0.176	0.28 (-0.098, 0.657)	0.147
EPDS risk (3rd Trim): high vs low	Etio-G	Androgen	0.155 (-0.287, 0.597)	0.492	0.145 (-0.301, 0.592)	0.523
EPDS risk (3rd Trim): high vs low	E-G	Corticosteroid	-0.023 (-0.304, 0.257)	0.87	-0.034 (-0.317, 0.248)	0.811
EPDS risk (3rd Trim): high vs low	5PD-SG	Progestogen	0.094 (-0.307, 0.496)	0.645	0.098 (-0.307, 0.503)	0.636
EPDS risk (3rd Trim): high vs low	Total Testosterone	Androgen	0.101 (-0.238, 0.44)	0.558	0.082 (-0.26, 0.423)	0.64
EPDS risk (3rd Trim): high vs low	16OHDHEA-diS_2	Androgen	0.658 (0.18, 1.136)	<0.01	0.634 (0.154, 1.114)	<0.01
EPDS risk (3rd Trim): high vs low	5AD-diS_1	Androgen	0.568 (0.087, 1.049)	<0.05	0.625 (0.142, 1.109)	<0.05
EPDS risk (3rd Trim): middle vs low	5AD-diS_1	Androgen	0.61 (0.282, 0.937)	<0.001	0.651 (0.321, 0.981)	<0.001
EPDS risk (3rd Trim): middle vs low	Etio-G	Androgen	0.178 (-0.123, 0.48)	0.246	0.155 (-0.15, 0.46)	0.318
EPDS risk (3rd Trim): middle vs low	21OH-5P-diS	Progestogen	0.194 (-0.025, 0.413)	0.082	0.188 (-0.033, 0.409)	0.096
EPDS risk (3rd Trim): middle vs low	Total Estriol	Estrogen	0.078 (-0.138, 0.294)	0.478	0.081 (-0.138, 0.3)	0.468
EPDS risk (3rd Trim): middle vs low	E1-S	Estrogen	0.263 (-0.325, 0.85)	0.38	0.28 (-0.307, 0.867)	0.349
EPDS risk (3rd Trim): middle vs low	20b-reductase	phase I ratio	-0.227 (-0.526, 0.071)	0.135	-0.255 (-0.556, 0.046)	0.096
EPDS risk (3rd Trim): middle vs low	PD-G	Progestogen	0.032 (-0.117, 0.181)	0.675	0.045 (-0.106, 0.196)	0.562
EPDS risk (3rd Trim): middle vs low	AN-S	Androgen	0.304 (-0.114, 0.722)	0.154	0.301 (-0.118, 0.72)	0.159
EPDS risk (3rd Trim): middle vs low	17b-hydroxysteroid dehydrogenase (17bHSD)	phase I ratio	0.111 (-0.529, 0.751)	0.734	0.033 (-0.61, 0.676)	0.92
EPDS risk (3rd Trim): middle vs low	11b-hydroxysteroid dehydrogenase type 2	phase I ratio	0.05 (-0.083, 0.183)	0.458	0.05 (-0.084, 0.185)	0.462
EPDS risk (3rd Trim): middle vs low	Total Estrogens	Estrogen	0.134 (-0.113, 0.381)	0.288	0.131 (-0.118, 0.38)	0.302
EPDS risk (3rd Trim): middle vs low	PD-S_1	Progestogen	0.098 (-0.247, 0.443)	0.577	0.104 (-0.242, 0.449)	0.556
EPDS risk (3rd Trim): middle vs low	5PD-20one-S	Progestogen	0.004 (-0.389, 0.396)	0.986	0.011 (-0.385, 0.407)	0.955
EPDS risk (3rd Trim): middle vs low	5b-reductase + 3a- hydroxysteroid dehydrogenase	phase I ratio	0.016 (-0.18, 0.211)	0.875	-0.01 (-0.206, 0.185)	0.917
EPDS risk (3rd Trim): middle vs low	∆4 17,20 lyase (CYP17A1)	phase I ratio	0.217 (-0.021, 0.455)	0.073	0.212 (-0.027, 0.451)	0.083
EPDS risk (3rd Trim): middle vs low	SG ratio Cortisol	SG ratio	0.098 (-0.119, 0.315)	0.377	0.115 (-0.104, 0.334)	0.302
EPDS risk (3rd Trim): middle vs low	3b-hydroxysteroid dehydrogenase (3bHSD)	phase I ratio	0.016 (-0.376, 0.407)	0.937	0.001 (-0.394, 0.396)	0.997
EPDS risk (3rd Trim): middle vs low	Global 17a-hydroxylase	phase I ratio	0.035 (-0.135, 0.205)	0.687	0.018 (-0.153, 0.189)	0.839
EPDS risk (3rd Trim): middle vs low	PT-diS	Progestogen	0.185 (-0.243, 0.612)	0.397	0.201 (-0.23, 0.632)	0.361
EPDS risk (3rd Trim): middle vs low	PD-SG_5	Progestogen	0.016 (-0.259, 0.292)	0.908	0.02 (-0.258, 0.298)	0.887
EPDS risk (3rd Trim): middle vs low	SG ratio Estrogens	SG ratio	0.156 (-0.246, 0.558)	0.445	0.176 (-0.227, 0.58)	0.391
EPDS risk (3rd Trim): middle vs low	PD-diS_1	Progestogen	0.081 (-0.135, 0.298)	0.462	0.089 (-0.13, 0.307)	0.425
EPDS risk (3rd Trim): middle vs low	F-S	Corticosteroid	0.135 (-0.059, 0.33)	0.173	0.144 (-0.053, 0.34)	0.152
EPDS risk (3rd Trim): middle vs low	THE-G	Corticosteroid	0.053 (-0.189, 0.295)	0.665	0.02 (-0.224, 0.264)	0.871
EPDS risk (3rd Trim): middle vs low	Global 17,20 lyase	phase I ratio	0.219 (-0.017, 0.455)	0.069	0.214 (-0.024, 0.451)	0.078
EPDS risk (3rd Trim): middle vs low	Global aromatase	phase I ratio	0.135 (-0.245, 0.515)	0.486	0.154 (-0.225, 0.532)	0.426
EPDS risk (3rd Trim): middle vs low	F-G	Corticosteroid	-0.075 (-0.281, 0.131)	0.473	-0.075 (-0.283, 0.134)	0.481
EPDS risk (3rd Trim): middle vs low	SG ratio Androgens	SG ratio	0.085 (-0.18, 0.35)	0.528	0.099 (-0.167, 0.365)	0.464
EPDS risk (3rd Trim): middle vs low	B-S	Corticosteroid	0.149 (-0.061, 0.36)	0.163	0.159 (-0.053, 0.372)	0.142
EPDS risk (3rd Trim): middle vs low	16OH-DHEAS_1	Androgen	0.1 (-0.126, 0.327)	0.385	0.099 (-0.13, 0.329)	0.396
EPDS risk (3rd Trim): middle vs low	E3-G	Estrogen	-0.011 (-0.231, 0.208)	0.919	-0.019 (-0.241, 0.203)	0.864
EPDS risk (3rd Trim): middle vs low	Total Corticosteroids	Corticosteroid	0.075 (-0.085, 0.235)	0.357	0.066 (-0.096, 0.227)	0.425
EPDS risk (3rd Trim): middle vs low	Total Progesterone	Progestogen	0.038 (-0.112, 0.187)	0.619	0.052 (-0.099, 0.203)	0.498
EPDS risk (3rd Trim): middle vs low	E3-S	Estrogen	0.151 (-0.185, 0.487)	0.377	0.171 (-0.168, 0.511)	0.321
EPDS risk (3rd Trim): middle vs low	Cortolone-G_1	Corticosteroid	0.138 (-0.055, 0.331)	0.16	0.135 (-0.059, 0.329)	0.174
EPDS risk (3rd Trim): middle vs low	Total Cortisol	Corticosteroid	0.078 (-0.094, 0.25)	0.373	0.066 (-0.108, 0.24)	0.456
EPDS risk (3rd Trim): middle vs low	Global 21-hydroxylase	phase I ratio	0.022 (-0.153, 0.197)	0.802	0.001 (-0.176, 0.178)	0.992
EPDS risk (3rd Trim): middle vs low	20a-reductase	phase I ratio	0.22 (-0.102, 0.543)	0.179	0.223 (-0.103, 0.549)	0.179
EPDS risk (3rd Trim): middle vs low	PD-S_2	Progestogen	0.036 (-0.307, 0.38)	0.835	0.073 (-0.273, 0.419)	0.678
EPDS risk (3rd Trim): middle vs low	E-G	Corticosteroid	0.026 (-0.165, 0.217)	0.788	0.041 (-0.152, 0.234)	0.674
EPDS risk (3rd Trim): middle vs low	T-S	Androgen	0.098 (-0.269, 0.465)	0.601	0.11 (-0.262, 0.481)	0.563
EPDS risk (3rd Trim): middle vs low	5PD-SG	Progestogen	0.16 (-0.114, 0.433)	0.251	0.192 (-0.085, 0.468)	0.173
EPDS risk (3rd Trim): middle vs low	E3-SG	Estrogen	0.23 (-0.091, 0.551)	0.16	0.251 (-0.073, 0.576)	0.129
EPDS risk (3rd Trim): middle vs low	SG ratio Estriol	SG ratio	0.129 (-0.187, 0.444)	0.424	0.161 (-0.158, 0.48)	0.322
EPDS risk (3rd Trim): middle vs low	Total 17-hydroxy-progesterone	Progestogen	0.041 (-0.114, 0.196)	0.603	0.031 (-0.126, 0.188)	0.699
EPDS risk (3rd Trim): middle vs low	SG ratio Progestogens	SG ratio	-0.016 (-0.313, 0.282)	0.918	0.002 (-0.295, 0.298)	0.992
EPDS risk (3rd Trim): middle vs low	T-G	Androgen	-0.053 (-0.362, 0.257)	0.738	-0.024 (-0.337, 0.289)	0.88
EPDS risk (3rd Trim): middle vs low	Total Testosterone	Androgen	0.191 (-0.04, 0.422)	0.104	0.17 (-0.063, 0.404)	0.153
EPDS risk (3rd Trim): middle vs low	A-S	Corticosteroid	0.043 (-0.139, 0.225)	0.644	0.057 (-0.127, 0.242)	0.541
EPDS risk (3rd Trim): middle vs low	11b-hydroxysteroid dehydrogenase type 1	phase I ratio	-0.05 (-0.183, 0.083)	0.458	-0.05 (-0.185, 0.084)	0.462
EPDS risk (3rd Trim): middle vs low	Cortolone-G_2	Corticosteroid	0.067 (-0.158, 0.291)	0.56	0.057 (-0.169, 0.284)	0.62
EPDS risk (3rd Trim): middle vs low	Total Estradiol	Estrogen	0.293 (-0.12, 0.705)	0.164	0.292 (-0.12, 0.705)	0.165
EPDS risk (3rd Trim): middle vs low	PD_diS_2	Progestogen	0.178 (-0.125, 0.48)	0.249	0.178 (-0.127, 0.484)	0.252
EPDS risk (3rd Trim): middle vs low	Total DHEA	Androgen	0.225 (-0.045, 0.495)	0.103	0.227 (-0.047, 0.501)	0.104
EPDS risk (3rd Trim): middle vs low	SG ratio Corticosteroids	SG ratio	0.055 (-0.151, 0.262)	0.6	0.078 (-0.13, 0.286)	0.46
EPDS risk (3rd Trim): middle vs low	20bDHF-G	Corticosteroid	-0.129 (-0.41, 0.152)	0.367	-0.155 (-0.439, 0.128)	0.283
EPDS risk (3rd Trim): middle vs low	Global CYP17	phase I ratio	0.145 (-0.09, 0.38)	0.225	0.111 (-0.125, 0.348)	0.356
EPDS risk (3rd Trim): middle vs low	Global 3b-HSD	phase I ratio	-0.033 (-0.147, 0.082)	0.576	-0.033 (-0.148, 0.082)	0.575
EPDS risk (3rd Trim): middle vs low	E1-G	Estrogen	0.184 (-0.111, 0.479)	0.221	0.172 (-0.125, 0.469)	0.255
EPDS risk (3rd Trim): middle vs low	PD-SG_4	Progestogen	0.081 (-0.197, 0.358)	0.568	0.118 (-0.162, 0.398)	0.409
EPDS risk (3rd Trim): middle vs low	SG ratio Testosterone	SG ratio	0.142 (-0.14, 0.424)	0.323	0.157 (-0.123, 0.437)	0.271
EPDS risk (3rd Trim): middle vs low	PD-SG_1	Progestogen	-0.048 (-0.388, 0.292)	0.781	-0.018 (-0.361, 0.326)	0.919
EPDS risk (3rd Trim): middle vs low	Total Progestogens	Progestogen	0.044 (-0.105, 0.193)	0.564	0.057 (-0.094, 0.208)	0.455
EPDS risk (3rd Trim): middle vs low	epiAN-S	Androgen	0.239 (-0.235, 0.713)	0.323	0.242 (-0.235, 0.718)	0.32
EPDS risk (3rd Trim): middle vs low	Etio-S	Androgen	0.295 (-0.069, 0.658)	0.112	0.277 (-0.09, 0.644)	0.139
EPDS risk (3rd Trim): middle vs low	Total Pregnenolone	Progestogen	0.064 (-0.119, 0.248)	0.491	0.078 (-0.107, 0.264)	0.407
EPDS risk (3rd Trim): middle vs low	Andros-G	Androgen	0.173 (-0.069, 0.414)	0.161	0.149 (-0.094, 0.392)	0.229
EPDS risk (3rd Trim): middle vs low	Total Androgens	Androgen	0.223 (0.012, 0.434)	<0.05	0.208 (-0.005, 0.422)	0.055
EPDS risk (3rd Trim): middle vs low	Total Corticosterone	Corticosteroid	0.095 (-0.078, 0.268)	0.283	0.109 (-0.066, 0.284)	0.223
EPDS risk (3rd Trim): middle vs low	5a- reductase (SRD5As)	phase I ratio	-0.023 (-0.214, 0.167)	0.812	-0.025 (-0.217, 0.166)	0.796
EPDS risk (3rd Trim): middle vs low	SG ratio Estradiol	SG ratio	0.091 (-0.372, 0.553)	0.701	0.118 (-0.347, 0.584)	0.617
EPDS risk (3rd Trim): middle vs low	PT-G	Progestogen	0.032 (-0.125, 0.19)	0.687	0.022 (-0.137, 0.182)	0.783
EPDS risk (3rd Trim): middle vs low	16OH-DHEAS_2	Androgen	0.184 (-0.263, 0.632)	0.419	0.19 (-0.263, 0.643)	0.41
EPDS risk (3rd Trim): middle vs low	E2-S	Estrogen	0.339 (-0.049, 0.727)	0.086	0.271 (-0.12, 0.662)	0.174
EPDS risk (3rd Trim): middle vs low	P450 aromatase	phase I ratio	0.328 (-0.09, 0.746)	0.124	0.243 (-0.178, 0.664)	0.257
EPDS risk (3rd Trim): middle vs low	E-S	Corticosteroid	0.133 (-0.052, 0.317)	0.158	0.136 (-0.05, 0.322)	0.15
EPDS risk (3rd Trim): middle vs low	16a-hydroxylase	phase I ratio	-0.317 (-0.776, 0.141)	0.174	-0.238 (-0.7, 0.225)	0.313
EPDS risk (3rd Trim): middle vs low	PD-diS_3	Progestogen	0.054 (-0.255, 0.363)	0.733	0.045 (-0.268, 0.358)	0.78
EPDS risk (3rd Trim): middle vs low	SG ratio Progesterone	SG ratio	-0.001 (-0.313, 0.312)	0.996	0.021 (-0.292, 0.333)	0.897
EPDS risk (3rd Trim): middle vs low	20aDHF-G	Corticosteroid	0.285 (-0.028, 0.597)	0.074	0.293 (-0.023, 0.609)	0.069
EPDS risk (3rd Trim): middle vs low	PD-SG_2	Progestogen	0.052 (-0.376, 0.479)	0.813	0.087 (-0.342, 0.516)	0.691
EPDS risk (3rd Trim): middle vs low	20DHE-G	Corticosteroid	0.214 (-0.068, 0.496)	0.137	0.232 (-0.051, 0.514)	0.108
EPDS risk (3rd Trim): middle vs low	5PD-G	Progestogen	0.054 (-0.139, 0.246)	0.585	0.067 (-0.127, 0.262)	0.498
EPDS risk (3rd Trim): middle vs low	5AD-diS_2	Androgen	0.271 (0.035, 0.506)	<0.05	0.276 (0.038, 0.514)	<0.05
EPDS risk (3rd Trim): middle vs low	5PD-diS	Progestogen	0.261 (0.006, 0.516)	<0.05	0.285 (0.027, 0.542)	<0.05
EPDS risk (3rd Trim): middle vs low	16OHDHEA-diS_1	Androgen	0.32 (0.033, 0.608)	<0.05	0.322 (0.032, 0.612)	<0.05
EPDS risk (3rd Trim): middle vs low	E4-SG	Estrogen	0.398 (0.065, 0.731)	<0.05	0.407 (0.07, 0.744)	<0.05
EPDS risk (3rd Trim): middle vs low	16OHDHEA-diS_2	Androgen	0.406 (0.081, 0.731)	<0.05	0.425 (0.098, 0.753)	<0.05
EPDS risk (3rd Trim): middle vs low	DHEA-S	Androgen	0.637 (-0.005, 1.278)	0.052	0.698 (0.056, 1.34)	<0.05
Fat intake (2nd Trim)	E2-S	Estrogen	-0.065 (-0.177, 0.048)	0.258	-0.054 (-0.168, 0.06)	0.352
Fat intake (2nd Trim)	T-G	Androgen	-0.022 (-0.112, 0.067)	0.623	-0.024 (-0.115, 0.067)	0.607
Fat intake (2nd Trim)	5b-reductase + 3a- hydroxysteroid dehydrogenase	phase I ratio	-0.009 (-0.066, 0.047)	0.749	-0.021 (-0.078, 0.036)	0.464
Fat intake (2nd Trim)	F-G	Corticosteroid	-0.029 (-0.089, 0.03)	0.332	-0.019 (-0.08, 0.041)	0.529
Fat intake (2nd Trim)	E-G	Corticosteroid	-0.013 (-0.068, 0.042)	0.64	-0.003 (-0.059, 0.053)	0.917
Fat intake (2nd Trim)	B-S	Corticosteroid	0.013 (-0.048, 0.074)	0.669	0.014 (-0.048, 0.076)	0.652
Fat intake (2nd Trim)	Total DHEA	Androgen	0.067 (-0.012, 0.145)	0.095	0.063 (-0.017, 0.143)	0.121
Fat intake (2nd Trim)	5PD-G	Progestogen	-0.01 (-0.065, 0.046)	0.736	-0.009 (-0.066, 0.047)	0.742
Fat intake (2nd Trim)	E3-G	Estrogen	0.026 (-0.037, 0.09)	0.414	0.028 (-0.036, 0.093)	0.389
Fat intake (2nd Trim)	SG ratio Cortisol	SG ratio	0.017 (-0.046, 0.08)	0.591	0.02 (-0.044, 0.083)	0.542
Fat intake (2nd Trim)	E3-SG	Estrogen	-0.023 (-0.116, 0.07)	0.631	-0.025 (-0.119, 0.07)	0.607
Fat intake (2nd Trim)	Total Corticosterone	Corticosteroid	0.037 (-0.013, 0.087)	0.145	0.039 (-0.012, 0.09)	0.133
Fat intake (2nd Trim)	PT-G	Progestogen	-0.026 (-0.072, 0.019)	0.26	-0.027 (-0.073, 0.02)	0.261
Fat intake (2nd Trim)	T-S	Androgen	-0.034 (-0.141, 0.073)	0.528	-0.028 (-0.137, 0.081)	0.62
Fat intake (2nd Trim)	Total Androgens	Androgen	0.024 (-0.037, 0.085)	0.447	0.023 (-0.039, 0.085)	0.469
Fat intake (2nd Trim)	SG ratio Testosterone	SG ratio	0.015 (-0.067, 0.096)	0.727	0.015 (-0.067, 0.096)	0.722
Fat intake (2nd Trim)	E-S	Corticosteroid	0.026 (-0.027, 0.08)	0.335	0.031 (-0.023, 0.085)	0.266
Fat intake (2nd Trim)	Etio-G	Androgen	0.056 (-0.031, 0.143)	0.207	0.047 (-0.042, 0.136)	0.298
Fat intake (2nd Trim)	16OH-DHEAS_1	Androgen	-0.001 (-0.067, 0.065)	0.976	-0.005 (-0.072, 0.062)	0.875
Fat intake (2nd Trim)	E1-G	Estrogen	-0.012 (-0.098, 0.073)	0.782	-0.018 (-0.105, 0.068)	0.676
Fat intake (2nd Trim)	PD-G	Progestogen	0.018 (-0.026, 0.061)	0.423	0.017 (-0.027, 0.061)	0.448
Fat intake (2nd Trim)	PD-diS_1	Progestogen	0.043 (-0.02, 0.105)	0.183	0.048 (-0.016, 0.111)	0.14
Fat intake (2nd Trim)	PD-SG_4	Progestogen	0.014 (-0.067, 0.094)	0.738	0.024 (-0.058, 0.105)	0.571
Fat intake (2nd Trim)	P450 aromatase	phase I ratio	-0.048 (-0.169, 0.073)	0.436	-0.039 (-0.162, 0.083)	0.529
Fat intake (2nd Trim)	PT-diS	Progestogen	-0.071 (-0.195, 0.053)	0.26	-0.062 (-0.187, 0.064)	0.334
Fat intake (2nd Trim)	Global 17a-hydroxylase	phase I ratio	0.047 (-0.002, 0.096)	0.06	0.047 (-0.003, 0.096)	0.065
Fat intake (2nd Trim)	20bDHF-G	Corticosteroid	0.012 (-0.069, 0.093)	0.774	0.011 (-0.071, 0.094)	0.788
Fat intake (2nd Trim)	PD_diS_2	Progestogen	0.009 (-0.079, 0.096)	0.843	0.018 (-0.071, 0.106)	0.699
Fat intake (2nd Trim)	16OHDHEA-diS_1	Androgen	0.02 (-0.063, 0.104)	0.636	0.014 (-0.071, 0.099)	0.747
Fat intake (2nd Trim)	AN-S	Androgen	0.09 (-0.031, 0.211)	0.146	0.098 (-0.024, 0.22)	0.115
Fat intake (2nd Trim)	20b-reductase	phase I ratio	0.03 (-0.056, 0.116)	0.496	0.027 (-0.061, 0.115)	0.548
Fat intake (2nd Trim)	Total Estriol	Estrogen	0.029 (-0.033, 0.092)	0.357	0.029 (-0.035, 0.093)	0.37
Fat intake (2nd Trim)	11b-hydroxysteroid dehydrogenase type 1	phase I ratio	0.028 (-0.01, 0.067)	0.146	0.032 (-0.007, 0.071)	0.11
Fat intake (2nd Trim)	Total Pregnenolone	Progestogen	-0.005 (-0.059, 0.048)	0.84	-0.005 (-0.059, 0.049)	0.853
Fat intake (2nd Trim)	SG ratio Androgens	SG ratio	0.072 (-0.004, 0.149)	0.064	0.066 (-0.012, 0.143)	0.096
Fat intake (2nd Trim)	5AD-diS_1	Androgen	0.013 (-0.083, 0.109)	0.791	0.01 (-0.088, 0.107)	0.844
Fat intake (2nd Trim)	5PD-SG	Progestogen	0.021 (-0.058, 0.1)	0.605	0.025 (-0.056, 0.105)	0.543
Fat intake (2nd Trim)	THE-G	Corticosteroid	0 (-0.07, 0.07)	0.992	-0.011 (-0.082, 0.06)	0.767
Fat intake (2nd Trim)	SG ratio Corticosteroids	SG ratio	0.047 (-0.013, 0.107)	0.122	0.05 (-0.011, 0.11)	0.108
Fat intake (2nd Trim)	16a-hydroxylase	phase I ratio	0.107 (-0.025, 0.24)	0.113	0.103 (-0.032, 0.237)	0.134
Fat intake (2nd Trim)	20a-reductase	phase I ratio	0.021 (-0.072, 0.114)	0.658	0.022 (-0.073, 0.117)	0.645
Fat intake (2nd Trim)	Global 3b-HSD	phase I ratio	0.019 (-0.014, 0.052)	0.258	0.02 (-0.014, 0.053)	0.253
Fat intake (2nd Trim)	Etio-S	Androgen	-0.045 (-0.15, 0.06)	0.4	-0.05 (-0.157, 0.057)	0.359
Fat intake (2nd Trim)	Total Progestogens	Progestogen	0.024 (-0.02, 0.067)	0.285	0.024 (-0.02, 0.068)	0.289
Fat intake (2nd Trim)	PD-SG_2	Progestogen	-0.049 (-0.173, 0.075)	0.438	-0.039 (-0.164, 0.085)	0.535
Fat intake (2nd Trim)	Cortolone-G_2	Corticosteroid	0.055 (-0.01, 0.119)	0.098	0.049 (-0.017, 0.115)	0.142
Fat intake (2nd Trim)	Total Cortisol	Corticosteroid	-0.019 (-0.068, 0.031)	0.463	-0.021 (-0.072, 0.029)	0.412
Fat intake (2nd Trim)	F-S	Corticosteroid	-0.011 (-0.068, 0.045)	0.699	-0.008 (-0.065, 0.049)	0.784
Fat intake (2nd Trim)	Total Corticosteroids	Corticosteroid	-0.011 (-0.057, 0.035)	0.638	-0.013 (-0.06, 0.034)	0.597
Fat intake (2nd Trim)	5a- reductase (SRD5As)	phase I ratio	-0.039 (-0.094, 0.016)	0.161	-0.026 (-0.082, 0.03)	0.361
Fat intake (2nd Trim)	PD-diS_3	Progestogen	0.027 (-0.063, 0.116)	0.558	0.028 (-0.063, 0.119)	0.545
Fat intake (2nd Trim)	E4-SG	Estrogen	0.008 (-0.088, 0.105)	0.864	0.007 (-0.091, 0.106)	0.885
Fat intake (2nd Trim)	5PD-diS	Progestogen	0.029 (-0.045, 0.103)	0.446	0.032 (-0.043, 0.107)	0.401
Fat intake (2nd Trim)	Global 21-hydroxylase	phase I ratio	-0.042 (-0.093, 0.008)	0.1	-0.042 (-0.094, 0.009)	0.107
Fat intake (2nd Trim)	Andros-G	Androgen	-0.011 (-0.081, 0.059)	0.754	-0.005 (-0.076, 0.066)	0.895
Fat intake (2nd Trim)	11b-hydroxysteroid dehydrogenase type 2	phase I ratio	-0.028 (-0.067, 0.01)	0.146	-0.032 (-0.071, 0.007)	0.11
Fat intake (2nd Trim)	20aDHF-G	Corticosteroid	0.006 (-0.085, 0.096)	0.901	0.014 (-0.078, 0.106)	0.772
Fat intake (2nd Trim)	Total Testosterone	Androgen	0.006 (-0.061, 0.072)	0.871	0.007 (-0.061, 0.075)	0.848
Fat intake (2nd Trim)	Total 17-hydroxy-progesterone	Progestogen	-0.028 (-0.072, 0.017)	0.229	-0.028 (-0.073, 0.018)	0.233
Fat intake (2nd Trim)	Global CYP17	phase I ratio	-0.025 (-0.093, 0.043)	0.47	-0.023 (-0.091, 0.046)	0.519
Fat intake (2nd Trim)	Total Progesterone	Progestogen	0.034 (-0.01, 0.077)	0.127	0.034 (-0.01, 0.077)	0.134
Fat intake (2nd Trim)	16OHDHEA-diS_2	Androgen	-0.041 (-0.136, 0.053)	0.391	-0.049 (-0.145, 0.047)	0.319
Fat intake (2nd Trim)	SG ratio Progestogens	SG ratio	0.147 (0.062, 0.233)	<0.001	0.149 (0.064, 0.235)	<0.001
Fat intake (2nd Trim)	PD-S_1	Progestogen	0.185 (0.086, 0.283)	<0.001	0.19 (0.09, 0.289)	<0.001
Fat intake (2nd Trim)	SG ratio Estrogens	SG ratio	0.196 (0.08, 0.311)	<0.001	0.196 (0.08, 0.313)	<0.001
Fat intake (2nd Trim)	5PD-20one-S	Progestogen	0.234 (0.121, 0.346)	<0.001*	0.233 (0.119, 0.346)	<0.001
Fat intake (2nd Trim)	Global 17,20 lyase	phase I ratio	-0.167 (-0.235, -0.1)	<0.001*	-0.17 (-0.238, -0.102)	<0.001*
Fat intake (2nd Trim)	∆4 17,20 lyase (CYP17A1)	phase I ratio	-0.169 (-0.237, -0.101)	<0.001*	-0.173 (-0.241, -0.104)	<0.001*
Fat intake (2nd Trim)	3b-hydroxysteroid dehydrogenase (3bHSD)	phase I ratio	-0.259 (-0.371, -0.148)	<0.001*	-0.256 (-0.369, -0.143)	<0.001*
Fat intake (2nd Trim)	SG ratio Estradiol	SG ratio	0.265 (0.133, 0.397)	<0.001*	0.274 (0.14, 0.407)	<0.001*
Fat intake (2nd Trim)	20DHE-G	Corticosteroid	-0.121 (-0.203, -0.04)	<0.01	-0.109 (-0.191, -0.027)	<0.01
Fat intake (2nd Trim)	17b-hydroxysteroid dehydrogenase (17bHSD)	phase I ratio	-0.25 (-0.434, -0.066)	<0.01	-0.246 (-0.432, -0.06)	<0.01
Fat intake (2nd Trim)	PD-SG_1	Progestogen	0.132 (0.034, 0.23)	<0.01	0.141 (0.041, 0.24)	<0.01
Fat intake (2nd Trim)	Global aromatase	phase I ratio	0.153 (0.044, 0.263)	<0.01	0.148 (0.039, 0.258)	<0.01
Fat intake (2nd Trim)	Total Estradiol	Estrogen	0.163 (0.044, 0.282)	<0.01	0.161 (0.042, 0.281)	<0.01
Fat intake (2nd Trim)	16OH-DHEAS_2	Androgen	0.205 (0.076, 0.334)	<0.01	0.194 (0.063, 0.325)	<0.01
Fat intake (2nd Trim)	E1-S	Estrogen	0.282 (0.114, 0.451)	<0.01	0.284 (0.114, 0.453)	<0.01
Fat intake (2nd Trim)	Cortolone-G_1	Corticosteroid	-0.067 (-0.122, -0.011)	<0.05	-0.066 (-0.122, -0.01)	<0.05
Fat intake (2nd Trim)	A-S	Corticosteroid	0.054 (0.001, 0.106)	<0.05	0.056 (0.002, 0.109)	<0.05
Fat intake (2nd Trim)	21OH-5P-diS	Progestogen	0.073 (0.009, 0.136)	<0.05	0.065 (0.001, 0.129)	<0.05
Fat intake (2nd Trim)	5AD-diS_2	Androgen	0.079 (0.01, 0.147)	<0.05	0.072 (0.003, 0.142)	<0.05
Fat intake (2nd Trim)	Total Estrogens	Estrogen	0.083 (0.012, 0.154)	<0.05	0.083 (0.011, 0.155)	<0.05
Fat intake (2nd Trim)	SG ratio Estriol	SG ratio	0.098 (0.008, 0.189)	<0.05	0.096 (0.004, 0.188)	<0.05
Fat intake (2nd Trim)	SG ratio Progesterone	SG ratio	0.094 (0.004, 0.184)	<0.05	0.099 (0.008, 0.189)	<0.05
Fat intake (2nd Trim)	PD-S_2	Progestogen	0.1 (0.001, 0.199)	<0.05	0.102 (0.002, 0.202)	<0.05
Fat intake (2nd Trim)	PD-SG_5	Progestogen	0.113 (0.034, 0.192)	<0.01	0.104 (0.023, 0.184)	<0.05
Fat intake (2nd Trim)	E3-S	Estrogen	0.121 (0.024, 0.218)	<0.05	0.117 (0.019, 0.215)	<0.05
Fat intake (2nd Trim)	epiAN-S	Androgen	0.124 (-0.013, 0.261)	0.077	0.14 (0.001, 0.278)	<0.05
Fat intake (2nd Trim)	DHEA-S	Androgen	0.186 (0.001, 0.372)	<0.05	0.195 (0.008, 0.382)	<0.05
Fertility treatment	Total 17-hydroxy-progesterone	Progestogen	-0.236 (-0.413, -0.059)	<0.01	-0.246 (-0.424, -0.067)	<0.01
Fertility treatment	PT-G	Progestogen	-0.24 (-0.42, -0.061)	<0.01	-0.251 (-0.432, -0.069)	<0.01
Fertility treatment	Global CYP17	phase I ratio	-0.219 (-0.488, 0.05)	0.11	-0.207 (-0.476, 0.063)	0.133
Fertility treatment	20a-reductase	phase I ratio	0.064 (-0.306, 0.433)	0.735	0.083 (-0.29, 0.455)	0.664
Fertility treatment	PD-SG_1	Progestogen	-0.208 (-0.598, 0.182)	0.296	-0.216 (-0.609, 0.176)	0.28
Fertility treatment	PD-SG_2	Progestogen	-0.192 (-0.683, 0.299)	0.443	-0.152 (-0.642, 0.338)	0.542
Fertility treatment	PD-diS_1	Progestogen	-0.131 (-0.379, 0.117)	0.3	-0.124 (-0.373, 0.126)	0.331
Fertility treatment	E1-S	Estrogen	-0.101 (-0.775, 0.573)	0.768	-0.115 (-0.785, 0.556)	0.737
Fertility treatment	Cortolone-G_2	Corticosteroid	-0.04 (-0.297, 0.218)	0.762	-0.056 (-0.315, 0.203)	0.671
Fertility treatment	E2-S	Estrogen	0.226 (-0.22, 0.672)	0.321	0.249 (-0.198, 0.696)	0.275
Fertility treatment	5PD-G	Progestogen	-0.215 (-0.436, 0.005)	0.056	-0.211 (-0.433, 0.01)	0.062
Fertility treatment	20bDHF-G	Corticosteroid	-0.009 (-0.331, 0.313)	0.956	0.006 (-0.318, 0.331)	0.969
Fertility treatment	SG ratio Estrogens	SG ratio	0.011 (-0.451, 0.472)	0.964	0.008 (-0.452, 0.469)	0.971
Fertility treatment	5AD-diS_2	Androgen	-0.16 (-0.431, 0.111)	0.248	-0.169 (-0.442, 0.104)	0.225
Fertility treatment	E4-SG	Estrogen	-0.221 (-0.604, 0.163)	0.258	-0.236 (-0.622, 0.15)	0.23
Fertility treatment	3b-hydroxysteroid dehydrogenase (3bHSD)	phase I ratio	-0.012 (-0.462, 0.437)	0.957	0.006 (-0.445, 0.456)	0.981
Fertility treatment	THE-G	Corticosteroid	0.05 (-0.227, 0.327)	0.723	0.033 (-0.245, 0.312)	0.815
Fertility treatment	20b-reductase	phase I ratio	-0.004 (-0.347, 0.338)	0.98	0.005 (-0.339, 0.35)	0.975
Fertility treatment	T-S	Androgen	-0.163 (-0.588, 0.261)	0.45	-0.151 (-0.58, 0.277)	0.488
Fertility treatment	PD-SG_5	Progestogen	-0.067 (-0.383, 0.25)	0.679	-0.078 (-0.395, 0.239)	0.63
Fertility treatment	11b-hydroxysteroid dehydrogenase type 1	phase I ratio	0.129 (-0.023, 0.282)	0.096	0.143 (-0.01, 0.297)	0.066
Fertility treatment	AN-S	Androgen	-0.384 (-0.863, 0.096)	0.117	-0.388 (-0.867, 0.09)	0.112
Fertility treatment	SG ratio Estradiol	SG ratio	0.114 (-0.416, 0.644)	0.672	0.109 (-0.422, 0.64)	0.688
Fertility treatment	PD-S_1	Progestogen	0.044 (-0.351, 0.439)	0.827	0.054 (-0.341, 0.448)	0.79
Fertility treatment	Global 3b-HSD	phase I ratio	0.07 (-0.061, 0.201)	0.293	0.06 (-0.072, 0.192)	0.371
Fertility treatment	E3-G	Estrogen	-0.008 (-0.26, 0.244)	0.949	-0.024 (-0.278, 0.229)	0.851
Fertility treatment	5AD-diS_1	Androgen	-0.121 (-0.502, 0.259)	0.532	-0.143 (-0.526, 0.239)	0.461
Fertility treatment	E3-SG	Estrogen	-0.157 (-0.526, 0.211)	0.402	-0.176 (-0.547, 0.195)	0.351
Fertility treatment	SG ratio Testosterone	SG ratio	0 (-0.323, 0.324)	0.998	-0.001 (-0.321, 0.319)	0.995
Fertility treatment	PD-S_2	Progestogen	-0.059 (-0.453, 0.335)	0.768	-0.063 (-0.458, 0.331)	0.753
Fertility treatment	17b-hydroxysteroid dehydrogenase (17bHSD)	phase I ratio	0.475 (-0.259, 1.209)	0.204	0.516 (-0.217, 1.25)	0.167
Fertility treatment	SG ratio Progesterone	SG ratio	0.042 (-0.316, 0.401)	0.817	0.056 (-0.301, 0.412)	0.759
Fertility treatment	5PD-diS	Progestogen	-0.087 (-0.38, 0.207)	0.563	-0.096 (-0.391, 0.2)	0.525
Fertility treatment	16a-hydroxylase	phase I ratio	-0.329 (-0.856, 0.198)	0.22	-0.37 (-0.898, 0.159)	0.17
Fertility treatment	∆4 17,20 lyase (CYP17A1)	phase I ratio	0.021 (-0.253, 0.294)	0.883	0.033 (-0.241, 0.307)	0.812
Fertility treatment	5PD-20one-S	Progestogen	-0.245 (-0.695, 0.204)	0.284	-0.272 (-0.724, 0.18)	0.238
Fertility treatment	Global 21-hydroxylase	phase I ratio	0.008 (-0.193, 0.209)	0.936	0.018 (-0.184, 0.221)	0.859
Fertility treatment	11b-hydroxysteroid dehydrogenase type 2	phase I ratio	-0.129 (-0.282, 0.023)	0.096	-0.143 (-0.297, 0.01)	0.066
Fertility treatment	Total Estriol	Estrogen	-0.049 (-0.297, 0.198)	0.697	-0.061 (-0.311, 0.188)	0.629
Fertility treatment	Etio-G	Androgen	-0.304 (-0.649, 0.041)	0.085	-0.306 (-0.654, 0.042)	0.084
Fertility treatment	SG ratio Estriol	SG ratio	0.015 (-0.347, 0.377)	0.935	0.011 (-0.353, 0.376)	0.952
Fertility treatment	Total Cortisol	Corticosteroid	-0.076 (-0.273, 0.121)	0.45	-0.077 (-0.275, 0.122)	0.448
Fertility treatment	F-G	Corticosteroid	0.03 (-0.207, 0.266)	0.804	0.04 (-0.198, 0.278)	0.741
Fertility treatment	Global 17,20 lyase	phase I ratio	0.015 (-0.257, 0.286)	0.915	0.027 (-0.245, 0.299)	0.844
Fertility treatment	20aDHF-G	Corticosteroid	0.019 (-0.34, 0.378)	0.916	0.045 (-0.316, 0.407)	0.806
Fertility treatment	P450 aromatase	phase I ratio	0.117 (-0.363, 0.597)	0.632	0.147 (-0.334, 0.628)	0.549
Fertility treatment	Total Estradiol	Estrogen	-0.156 (-0.629, 0.318)	0.518	-0.167 (-0.639, 0.305)	0.487
Fertility treatment	5PD-SG	Progestogen	-0.137 (-0.451, 0.177)	0.392	-0.147 (-0.463, 0.169)	0.361
Fertility treatment	E-S	Corticosteroid	0.011 (-0.201, 0.224)	0.916	0.037 (-0.175, 0.25)	0.73
Fertility treatment	Total DHEA	Androgen	-0.233 (-0.544, 0.077)	0.141	-0.247 (-0.561, 0.066)	0.121
Fertility treatment	DHEA-S	Androgen	-0.152 (-0.889, 0.585)	0.686	-0.172 (-0.908, 0.564)	0.647
Fertility treatment	E1-G	Estrogen	-0.195 (-0.533, 0.144)	0.259	-0.2 (-0.539, 0.139)	0.247
Fertility treatment	E-G	Corticosteroid	-0.002 (-0.221, 0.217)	0.986	0.02 (-0.2, 0.24)	0.861
Fertility treatment	Total Progestogens	Progestogen	-0.143 (-0.314, 0.027)	0.1	-0.15 (-0.322, 0.022)	0.087
Fertility treatment	5a- reductase (SRD5As)	phase I ratio	-0.039 (-0.257, 0.18)	0.728	-0.03 (-0.249, 0.189)	0.787
Fertility treatment	Etio-S	Androgen	-0.26 (-0.677, 0.156)	0.22	-0.257 (-0.676, 0.163)	0.23
Fertility treatment	B-S	Corticosteroid	-0.214 (-0.454, 0.027)	0.082	-0.223 (-0.466, 0.019)	0.071
Fertility treatment	Cortolone-G_1	Corticosteroid	-0.221 (-0.442, 0)	<0.05	-0.218 (-0.439, 0.003)	0.053
Fertility treatment	Total Progesterone	Progestogen	-0.113 (-0.285, 0.058)	0.194	-0.124 (-0.297, 0.048)	0.158
Fertility treatment	SG ratio Cortisol	SG ratio	0.064 (-0.186, 0.313)	0.617	0.073 (-0.177, 0.323)	0.568
Fertility treatment	20DHE-G	Corticosteroid	-0.352 (-0.676, -0.029)	<0.05	-0.303 (-0.626, 0.021)	0.066
Fertility treatment	SG ratio Androgens	SG ratio	0.096 (-0.208, 0.4)	0.534	0.08 (-0.224, 0.384)	0.605
Fertility treatment	Global aromatase	phase I ratio	0.173 (-0.263, 0.609)	0.435	0.161 (-0.272, 0.593)	0.466
Fertility treatment	Global 17a-hydroxylase	phase I ratio	-0.133 (-0.328, 0.062)	0.182	-0.142 (-0.337, 0.053)	0.153
Fertility treatment	A-S	Corticosteroid	-0.182 (-0.39, 0.027)	0.087	-0.184 (-0.394, 0.026)	0.085
Fertility treatment	SG ratio Progestogens	SG ratio	0.007 (-0.334, 0.348)	0.97	0.006 (-0.333, 0.345)	0.971
Fertility treatment	16OH-DHEAS_2	Androgen	-0.026 (-0.539, 0.488)	0.922	-0.038 (-0.556, 0.48)	0.885
Fertility treatment	PD-G	Progestogen	-0.113 (-0.284, 0.058)	0.196	-0.127 (-0.299, 0.046)	0.149
Fertility treatment	PT-diS	Progestogen	-0.152 (-0.643, 0.34)	0.545	-0.143 (-0.636, 0.35)	0.569
Fertility treatment	E3-S	Estrogen	0.041 (-0.345, 0.426)	0.836	0.021 (-0.367, 0.408)	0.917
Fertility treatment	PD-SG_4	Progestogen	-0.162 (-0.48, 0.156)	0.317	-0.146 (-0.466, 0.174)	0.371
Fertility treatment	Total Corticosteroids	Corticosteroid	-0.09 (-0.273, 0.093)	0.335	-0.091 (-0.275, 0.094)	0.334
Fertility treatment	Total Pregnenolone	Progestogen	-0.198 (-0.408, 0.012)	0.064	-0.196 (-0.408, 0.015)	0.068
Fertility treatment	F-S	Corticosteroid	-0.055 (-0.279, 0.168)	0.627	-0.051 (-0.276, 0.174)	0.657
Fertility treatment	PD-diS_3	Progestogen	0.025 (-0.33, 0.379)	0.891	0.041 (-0.316, 0.399)	0.82
Fertility treatment	epiAN-S	Androgen	-0.392 (-0.936, 0.151)	0.157	-0.4 (-0.944, 0.143)	0.149
Fertility treatment	PD_diS_2	Progestogen	-0.2 (-0.546, 0.147)	0.259	-0.185 (-0.534, 0.164)	0.298
Fertility treatment	5b-reductase + 3a- hydroxysteroid dehydrogenase	phase I ratio	-0.102 (-0.326, 0.122)	0.372	-0.132 (-0.356, 0.091)	0.245
Fertility treatment	Total Estrogens	Estrogen	-0.098 (-0.381, 0.185)	0.496	-0.108 (-0.392, 0.177)	0.457
Fertility treatment	21OH-5P-diS	Progestogen	-0.157 (-0.408, 0.095)	0.221	-0.171 (-0.424, 0.082)	0.184
Fertility treatment	SG ratio Corticosteroids	SG ratio	-0.052 (-0.289, 0.185)	0.666	-0.053 (-0.29, 0.185)	0.663
Fertility treatment	Total Corticosterone	Corticosteroid	-0.204 (-0.403, -0.006)	<0.05	-0.208 (-0.407, -0.009)	<0.05
Fertility treatment	16OH-DHEAS_1	Androgen	-0.253 (-0.513, 0.007)	0.057	-0.265 (-0.527, -0.003)	<0.05
Fertility treatment	Total Androgens	Androgen	-0.296 (-0.537, -0.054)	<0.05	-0.299 (-0.543, -0.056)	<0.05
Fertility treatment	Total Testosterone	Androgen	-0.312 (-0.577, -0.048)	<0.05	-0.31 (-0.576, -0.044)	<0.05
Fertility treatment	Andros-G	Androgen	-0.324 (-0.6, -0.048)	<0.05	-0.319 (-0.596, -0.042)	<0.05
Fertility treatment	16OHDHEA-diS_1	Androgen	-0.384 (-0.714, -0.054)	<0.05	-0.398 (-0.73, -0.065)	<0.05
Fertility treatment	16OHDHEA-diS_2	Androgen	-0.383 (-0.758, -0.008)	<0.05	-0.4 (-0.776, -0.023)	<0.05
Fertility treatment	T-G	Androgen	0.446 (0.092, 0.8)	<0.05	0.427 (0.071, 0.784)	<0.05
Foetal weight (2nd Trim)	Total 17-hydroxy-progesterone	Progestogen	0.073 (0.022, 0.123)	<0.01	0.071 (0.021, 0.122)	<0.01
Foetal weight (2nd Trim)	PT-G	Progestogen	0.077 (0.025, 0.128)	<0.01	0.075 (0.024, 0.127)	<0.01
Foetal weight (2nd Trim)	20DHE-G	Corticosteroid	0.122 (0.03, 0.214)	<0.01	0.125 (0.033, 0.216)	<0.01
Foetal weight (2nd Trim)	5a- reductase (SRD5As)	phase I ratio	0.074 (0.012, 0.136)	<0.05	0.072 (0.01, 0.134)	<0.05
Foetal weight (2nd Trim)	Total Estriol	Estrogen	0.076 (0.006, 0.146)	<0.05	0.076 (0.005, 0.147)	<0.05
Foetal weight (2nd Trim)	E3-G	Estrogen	0.079 (0.007, 0.15)	<0.05	0.078 (0.006, 0.15)	<0.05
Foetal weight (2nd Trim)	Cortolone-G_1	Corticosteroid	0.081 (0.018, 0.144)	<0.05	0.08 (0.017, 0.143)	<0.05
Foetal weight (2nd Trim)	20a-reductase	phase I ratio	0.037 (-0.068, 0.143)	0.488	0.038 (-0.068, 0.143)	0.484
Foetal weight (2nd Trim)	Total Estrogens	Estrogen	0.07 (-0.01, 0.151)	0.088	0.072 (-0.008, 0.153)	0.079
Foetal weight (2nd Trim)	3b-hydroxysteroid dehydrogenase (3bHSD)	phase I ratio	0.048 (-0.08, 0.176)	0.466	0.042 (-0.086, 0.17)	0.519
Foetal weight (2nd Trim)	∆4 17,20 lyase (CYP17A1)	phase I ratio	0.005 (-0.073, 0.083)	0.893	0.002 (-0.076, 0.079)	0.965
Foetal weight (2nd Trim)	PD-SG_1	Progestogen	-0.031 (-0.142, 0.08)	0.583	-0.031 (-0.143, 0.08)	0.581
Foetal weight (2nd Trim)	THE-G	Corticosteroid	-0.013 (-0.092, 0.066)	0.739	-0.017 (-0.096, 0.062)	0.672
Foetal weight (2nd Trim)	E1-G	Estrogen	0.057 (-0.039, 0.154)	0.246	0.058 (-0.038, 0.154)	0.237
Foetal weight (2nd Trim)	Total Estradiol	Estrogen	0.051 (-0.084, 0.186)	0.459	0.057 (-0.077, 0.191)	0.402
Foetal weight (2nd Trim)	11b-hydroxysteroid dehydrogenase type 1	phase I ratio	-0.031 (-0.075, 0.012)	0.158	-0.03 (-0.073, 0.014)	0.183
Foetal weight (2nd Trim)	E2-S	Estrogen	-0.024 (-0.151, 0.104)	0.717	-0.025 (-0.152, 0.102)	0.696
Foetal weight (2nd Trim)	F-G	Corticosteroid	0.041 (-0.026, 0.109)	0.23	0.041 (-0.026, 0.109)	0.23
Foetal weight (2nd Trim)	PD-SG_2	Progestogen	0.103 (-0.037, 0.243)	0.148	0.104 (-0.034, 0.243)	0.14
Foetal weight (2nd Trim)	epiAN-S	Androgen	0.033 (-0.122, 0.189)	0.672	0.039 (-0.115, 0.193)	0.62
Foetal weight (2nd Trim)	Global 21-hydroxylase	phase I ratio	0.011 (-0.046, 0.068)	0.709	0.01 (-0.047, 0.067)	0.734
Foetal weight (2nd Trim)	PD-S_1	Progestogen	0.047 (-0.066, 0.159)	0.414	0.054 (-0.058, 0.166)	0.346
Foetal weight (2nd Trim)	E-S	Corticosteroid	-0.013 (-0.074, 0.047)	0.664	-0.01 (-0.071, 0.05)	0.736
Foetal weight (2nd Trim)	E4-SG	Estrogen	0.048 (-0.061, 0.158)	0.386	0.047 (-0.062, 0.157)	0.397
Foetal weight (2nd Trim)	5b-reductase + 3a- hydroxysteroid dehydrogenase	phase I ratio	0.031 (-0.033, 0.094)	0.346	0.027 (-0.036, 0.09)	0.405
Foetal weight (2nd Trim)	B-S	Corticosteroid	0.048 (-0.02, 0.117)	0.167	0.047 (-0.022, 0.116)	0.18
Foetal weight (2nd Trim)	5PD-20one-S	Progestogen	0.034 (-0.095, 0.162)	0.606	0.038 (-0.091, 0.166)	0.565
Foetal weight (2nd Trim)	Global 3b-HSD	phase I ratio	-0.032 (-0.069, 0.005)	0.093	-0.033 (-0.07, 0.005)	0.087
Foetal weight (2nd Trim)	E3-S	Estrogen	0.019 (-0.091, 0.129)	0.734	0.023 (-0.087, 0.133)	0.682
Foetal weight (2nd Trim)	PD-S_2	Progestogen	0.087 (-0.025, 0.199)	0.128	0.091 (-0.02, 0.203)	0.109
Foetal weight (2nd Trim)	Andros-G	Androgen	0.025 (-0.054, 0.104)	0.529	0.021 (-0.058, 0.1)	0.607
Foetal weight (2nd Trim)	T-G	Androgen	-0.102 (-0.203, -0.001)	<0.05	-0.101 (-0.202, 0)	0.051
Foetal weight (2nd Trim)	PD-diS_1	Progestogen	0.033 (-0.037, 0.104)	0.355	0.035 (-0.036, 0.106)	0.33
Foetal weight (2nd Trim)	T-S	Androgen	-0.034 (-0.155, 0.086)	0.576	-0.032 (-0.154, 0.089)	0.6
Foetal weight (2nd Trim)	Total Progestogens	Progestogen	0.034 (-0.015, 0.083)	0.169	0.033 (-0.015, 0.082)	0.18
Foetal weight (2nd Trim)	Total Testosterone	Androgen	0.001 (-0.074, 0.077)	0.972	-0.001 (-0.077, 0.074)	0.973
Foetal weight (2nd Trim)	21OH-5P-diS	Progestogen	-0.001 (-0.072, 0.071)	0.985	-0.001 (-0.073, 0.071)	0.983
Foetal weight (2nd Trim)	E3-SG	Estrogen	0.086 (-0.019, 0.191)	0.108	0.085 (-0.02, 0.19)	0.113
Foetal weight (2nd Trim)	SG ratio Corticosteroids	SG ratio	-0.011 (-0.078, 0.057)	0.757	-0.009 (-0.076, 0.059)	0.802
Foetal weight (2nd Trim)	E-G	Corticosteroid	0.016 (-0.047, 0.078)	0.617	0.017 (-0.045, 0.079)	0.593
Foetal weight (2nd Trim)	Global 17a-hydroxylase	phase I ratio	0.033 (-0.023, 0.088)	0.25	0.034 (-0.022, 0.089)	0.233
Foetal weight (2nd Trim)	5PD-G	Progestogen	0.06 (-0.003, 0.123)	0.061	0.06 (-0.003, 0.123)	0.063
Foetal weight (2nd Trim)	Total Cortisol	Corticosteroid	0.03 (-0.026, 0.087)	0.289	0.029 (-0.027, 0.085)	0.315
Foetal weight (2nd Trim)	20aDHF-G	Corticosteroid	0.067 (-0.035, 0.17)	0.195	0.068 (-0.034, 0.171)	0.19
Foetal weight (2nd Trim)	A-S	Corticosteroid	0.046 (-0.014, 0.105)	0.133	0.046 (-0.014, 0.105)	0.132
Foetal weight (2nd Trim)	E1-S	Estrogen	0.031 (-0.161, 0.223)	0.754	0.042 (-0.148, 0.232)	0.663
Foetal weight (2nd Trim)	PD-G	Progestogen	0.019 (-0.03, 0.068)	0.446	0.018 (-0.031, 0.067)	0.477
Foetal weight (2nd Trim)	SG ratio Progesterone	SG ratio	0.068 (-0.034, 0.17)	0.191	0.074 (-0.027, 0.175)	0.152
Foetal weight (2nd Trim)	PD_diS_2	Progestogen	0.059 (-0.039, 0.158)	0.239	0.061 (-0.037, 0.16)	0.223
Foetal weight (2nd Trim)	AN-S	Androgen	0.011 (-0.126, 0.148)	0.877	0.013 (-0.123, 0.149)	0.847
Foetal weight (2nd Trim)	SG ratio Estrogens	SG ratio	-0.036 (-0.167, 0.096)	0.593	-0.027 (-0.158, 0.103)	0.68
Foetal weight (2nd Trim)	5AD-diS_2	Androgen	0.027 (-0.05, 0.105)	0.489	0.027 (-0.05, 0.105)	0.492
Foetal weight (2nd Trim)	Global aromatase	phase I ratio	0.047 (-0.078, 0.171)	0.461	0.056 (-0.067, 0.179)	0.37
Foetal weight (2nd Trim)	Global 17,20 lyase	phase I ratio	0.003 (-0.074, 0.081)	0.933	0 (-0.077, 0.077)	0.993
Foetal weight (2nd Trim)	PT-diS	Progestogen	-0.039 (-0.179, 0.101)	0.588	-0.042 (-0.181, 0.098)	0.559
Foetal weight (2nd Trim)	F-S	Corticosteroid	0.014 (-0.049, 0.078)	0.659	0.015 (-0.049, 0.079)	0.643
Foetal weight (2nd Trim)	16OH-DHEAS_1	Androgen	0.039 (-0.036, 0.113)	0.307	0.037 (-0.037, 0.112)	0.326
Foetal weight (2nd Trim)	PD-diS_3	Progestogen	-0.048 (-0.149, 0.053)	0.353	-0.048 (-0.149, 0.053)	0.354
Foetal weight (2nd Trim)	5AD-diS_1	Androgen	0.017 (-0.092, 0.125)	0.764	0.019 (-0.089, 0.127)	0.731
Foetal weight (2nd Trim)	20b-reductase	phase I ratio	-0.015 (-0.113, 0.082)	0.756	-0.018 (-0.115, 0.08)	0.722
Foetal weight (2nd Trim)	SG ratio Estradiol	SG ratio	-0.013 (-0.164, 0.138)	0.865	-0.004 (-0.155, 0.147)	0.959
Foetal weight (2nd Trim)	11b-hydroxysteroid dehydrogenase type 2	phase I ratio	0.031 (-0.012, 0.075)	0.158	0.03 (-0.014, 0.073)	0.183
Foetal weight (2nd Trim)	16OHDHEA-diS_1	Androgen	0.077 (-0.018, 0.171)	0.111	0.075 (-0.019, 0.17)	0.118
Foetal weight (2nd Trim)	17b-hydroxysteroid dehydrogenase (17bHSD)	phase I ratio	-0.081 (-0.29, 0.128)	0.448	-0.087 (-0.295, 0.121)	0.412
Foetal weight (2nd Trim)	5PD-SG	Progestogen	-0.054 (-0.143, 0.035)	0.235	-0.056 (-0.145, 0.034)	0.22
Foetal weight (2nd Trim)	16OHDHEA-diS_2	Androgen	0.064 (-0.043, 0.171)	0.243	0.061 (-0.046, 0.168)	0.261
Foetal weight (2nd Trim)	16a-hydroxylase	phase I ratio	0.102 (-0.048, 0.252)	0.183	0.102 (-0.048, 0.252)	0.183
Foetal weight (2nd Trim)	SG ratio Cortisol	SG ratio	-0.039 (-0.11, 0.032)	0.283	-0.036 (-0.107, 0.035)	0.322
Foetal weight (2nd Trim)	Cortolone-G_2	Corticosteroid	0.005 (-0.069, 0.078)	0.899	0.002 (-0.072, 0.075)	0.966
Foetal weight (2nd Trim)	SG ratio Progestogens	SG ratio	0.033 (-0.064, 0.131)	0.499	0.038 (-0.058, 0.135)	0.433
Foetal weight (2nd Trim)	Total Androgens	Androgen	0.019 (-0.05, 0.088)	0.596	0.016 (-0.053, 0.086)	0.642
Foetal weight (2nd Trim)	PD-SG_4	Progestogen	0.048 (-0.042, 0.139)	0.296	0.051 (-0.04, 0.141)	0.274
Foetal weight (2nd Trim)	Total Progesterone	Progestogen	0.024 (-0.025, 0.073)	0.337	0.023 (-0.026, 0.072)	0.354
Foetal weight (2nd Trim)	Total Corticosteroids	Corticosteroid	0.029 (-0.023, 0.081)	0.279	0.027 (-0.025, 0.08)	0.305
Foetal weight (2nd Trim)	Etio-S	Androgen	0.014 (-0.105, 0.133)	0.821	0.017 (-0.103, 0.136)	0.785
Foetal weight (2nd Trim)	PD-SG_5	Progestogen	-0.016 (-0.107, 0.074)	0.72	-0.019 (-0.109, 0.07)	0.671
Foetal weight (2nd Trim)	Total Pregnenolone	Progestogen	0.053 (-0.007, 0.113)	0.083	0.052 (-0.007, 0.112)	0.086
Foetal weight (2nd Trim)	SG ratio Estriol	SG ratio	-0.05 (-0.153, 0.053)	0.345	-0.045 (-0.148, 0.058)	0.393
Foetal weight (2nd Trim)	Etio-G	Androgen	-0.078 (-0.176, 0.021)	0.122	-0.08 (-0.179, 0.019)	0.112
Foetal weight (2nd Trim)	DHEA-S	Androgen	-0.063 (-0.273, 0.147)	0.555	-0.056 (-0.264, 0.153)	0.601
Foetal weight (2nd Trim)	16OH-DHEAS_2	Androgen	0.006 (-0.14, 0.153)	0.933	0.009 (-0.138, 0.155)	0.908
Foetal weight (2nd Trim)	P450 aromatase	phase I ratio	0.036 (-0.101, 0.173)	0.608	0.034 (-0.103, 0.17)	0.628
Foetal weight (2nd Trim)	SG ratio Androgens	SG ratio	0.018 (-0.069, 0.104)	0.688	0.023 (-0.064, 0.109)	0.606
Foetal weight (2nd Trim)	Total Corticosterone	Corticosteroid	0.038 (-0.019, 0.094)	0.193	0.037 (-0.019, 0.094)	0.195
Foetal weight (2nd Trim)	Global CYP17	phase I ratio	-0.019 (-0.096, 0.058)	0.625	-0.021 (-0.098, 0.055)	0.583
Foetal weight (2nd Trim)	Total DHEA	Androgen	0.036 (-0.053, 0.124)	0.43	0.036 (-0.053, 0.125)	0.428
Foetal weight (2nd Trim)	20bDHF-G	Corticosteroid	0.001 (-0.091, 0.092)	0.99	-0.001 (-0.093, 0.091)	0.982
Foetal weight (2nd Trim)	5PD-diS	Progestogen	0.005 (-0.079, 0.089)	0.905	0.007 (-0.077, 0.091)	0.866
Foetal weight (2nd Trim)	SG ratio Testosterone	SG ratio	0.004 (-0.089, 0.096)	0.94	0.011 (-0.08, 0.102)	0.816
Foetal weight (3rd Trim)	DHEA-S	Androgen	-0.305 (-0.467, -0.143)	<0.001	-0.278 (-0.441, -0.116)	<0.001
Foetal weight (3rd Trim)	E3-SG	Estrogen	0.176 (0.096, 0.257)	<0.001*	0.174 (0.092, 0.255)	<0.001*
Foetal weight (3rd Trim)	PD-SG_2	Progestogen	0.26 (0.152, 0.367)	<0.001*	0.241 (0.133, 0.348)	<0.001*
Foetal weight (3rd Trim)	AN-S	Androgen	-0.165 (-0.271, -0.059)	<0.01	-0.15 (-0.256, -0.044)	<0.01
Foetal weight (3rd Trim)	epiAN-S	Androgen	-0.175 (-0.295, -0.055)	<0.01	-0.159 (-0.279, -0.039)	<0.01
Foetal weight (3rd Trim)	Total 17-hydroxy-progesterone	Progestogen	0.054 (0.015, 0.094)	<0.01	0.053 (0.014, 0.093)	<0.01
Foetal weight (3rd Trim)	Total Estriol	Estrogen	0.09 (0.036, 0.145)	<0.01	0.091 (0.036, 0.146)	<0.01
Foetal weight (3rd Trim)	Global CYP17	phase I ratio	-0.069 (-0.129, -0.01)	<0.05	-0.07 (-0.13, -0.01)	<0.05
Foetal weight (3rd Trim)	SG ratio Testosterone	SG ratio	-0.09 (-0.161, -0.019)	<0.05	-0.074 (-0.145, -0.003)	<0.05
Foetal weight (3rd Trim)	Etio-G	Androgen	-0.084 (-0.16, -0.008)	<0.05	-0.085 (-0.162, -0.008)	<0.05
Foetal weight (3rd Trim)	5AD-diS_1	Androgen	-0.104 (-0.188, -0.02)	<0.05	-0.104 (-0.188, -0.019)	<0.05
Foetal weight (3rd Trim)	Etio-S	Androgen	-0.123 (-0.215, -0.031)	<0.01	-0.117 (-0.21, -0.024)	<0.05
Foetal weight (3rd Trim)	Total Pregnenolone	Progestogen	0.055 (0.008, 0.101)	<0.05	0.051 (0.004, 0.098)	<0.05
Foetal weight (3rd Trim)	PT-G	Progestogen	0.052 (0.012, 0.092)	<0.05	0.052 (0.011, 0.092)	<0.05
Foetal weight (3rd Trim)	5PD-G	Progestogen	0.063 (0.015, 0.112)	<0.05	0.059 (0.01, 0.109)	<0.05
Foetal weight (3rd Trim)	E3-G	Estrogen	0.069 (0.013, 0.124)	<0.05	0.071 (0.015, 0.127)	<0.05
Foetal weight (3rd Trim)	PD-SG_4	Progestogen	0.088 (0.018, 0.158)	<0.05	0.085 (0.014, 0.156)	<0.05
Foetal weight (3rd Trim)	E4-SG	Estrogen	0.111 (0.026, 0.196)	<0.05	0.106 (0.02, 0.191)	<0.05
Foetal weight (3rd Trim)	3b-hydroxysteroid dehydrogenase (3bHSD)	phase I ratio	0.134 (0.035, 0.233)	<0.01	0.121 (0.021, 0.22)	<0.05
Foetal weight (3rd Trim)	Total Progestogens	Progestogen	0.028 (-0.01, 0.066)	0.145	0.026 (-0.012, 0.065)	0.176
Foetal weight (3rd Trim)	A-S	Corticosteroid	-0.004 (-0.05, 0.043)	0.882	-0.004 (-0.05, 0.043)	0.877
Foetal weight (3rd Trim)	Total Corticosteroids	Corticosteroid	0.021 (-0.019, 0.062)	0.305	0.016 (-0.025, 0.057)	0.443
Foetal weight (3rd Trim)	Total Estradiol	Estrogen	-0.095 (-0.199, 0.01)	0.077	-0.076 (-0.181, 0.028)	0.154
Foetal weight (3rd Trim)	20a-reductase	phase I ratio	0.084 (0.002, 0.166)	<0.05	0.078 (-0.005, 0.16)	0.065
Foetal weight (3rd Trim)	Global aromatase	phase I ratio	-0.042 (-0.139, 0.055)	0.395	-0.021 (-0.117, 0.075)	0.666
Foetal weight (3rd Trim)	5PD-SG	Progestogen	-0.016 (-0.086, 0.053)	0.644	-0.02 (-0.09, 0.05)	0.574
Foetal weight (3rd Trim)	5AD-diS_2	Androgen	-0.02 (-0.08, 0.04)	0.51	-0.023 (-0.083, 0.038)	0.464
Foetal weight (3rd Trim)	PD-diS_1	Progestogen	0.021 (-0.034, 0.076)	0.461	0.014 (-0.041, 0.07)	0.611
Foetal weight (3rd Trim)	E2-S	Estrogen	-0.003 (-0.102, 0.096)	0.953	-0.016 (-0.116, 0.083)	0.747
Foetal weight (3rd Trim)	PD-SG_1	Progestogen	0.007 (-0.079, 0.094)	0.871	0.002 (-0.085, 0.089)	0.961
Foetal weight (3rd Trim)	20DHE-G	Corticosteroid	0.058 (-0.014, 0.13)	0.111	0.043 (-0.029, 0.115)	0.244
Foetal weight (3rd Trim)	Global 3b-HSD	phase I ratio	-0.027 (-0.056, 0.002)	0.064	-0.026 (-0.055, 0.004)	0.086
Foetal weight (3rd Trim)	SG ratio Corticosteroids	SG ratio	-0.035 (-0.087, 0.018)	0.191	-0.031 (-0.083, 0.022)	0.256
Foetal weight (3rd Trim)	PD-S_1	Progestogen	-0.091 (-0.178, -0.004)	<0.05	-0.079 (-0.166, 0.009)	0.077
Foetal weight (3rd Trim)	SG ratio Estrogens	SG ratio	-0.117 (-0.218, -0.015)	<0.05	-0.1 (-0.202, 0.002)	0.055
Foetal weight (3rd Trim)	16a-hydroxylase	phase I ratio	0.089 (-0.028, 0.205)	0.136	0.103 (-0.014, 0.22)	0.085
Foetal weight (3rd Trim)	∆4 17,20 lyase (CYP17A1)	phase I ratio	0.041 (-0.019, 0.102)	0.182	0.03 (-0.031, 0.09)	0.34
Foetal weight (3rd Trim)	E1-G	Estrogen	-0.002 (-0.077, 0.074)	0.968	0.007 (-0.069, 0.082)	0.861
Foetal weight (3rd Trim)	Total Progesterone	Progestogen	0.017 (-0.021, 0.055)	0.373	0.016 (-0.022, 0.055)	0.407
Foetal weight (3rd Trim)	Global 21-hydroxylase	phase I ratio	0.003 (-0.041, 0.048)	0.878	-0.001 (-0.046, 0.044)	0.957
Foetal weight (3rd Trim)	21OH-5P-diS	Progestogen	-0.048 (-0.103, 0.008)	0.093	-0.05 (-0.106, 0.006)	0.08
Foetal weight (3rd Trim)	5b-reductase + 3a- hydroxysteroid dehydrogenase	phase I ratio	0.013 (-0.037, 0.063)	0.611	0.012 (-0.038, 0.062)	0.634
Foetal weight (3rd Trim)	SG ratio Androgens	SG ratio	-0.043 (-0.111, 0.024)	0.207	-0.033 (-0.101, 0.034)	0.331
Foetal weight (3rd Trim)	PT-diS	Progestogen	0.085 (-0.024, 0.194)	0.126	0.069 (-0.04, 0.178)	0.216
Foetal weight (3rd Trim)	Cortolone-G_1	Corticosteroid	0.047 (-0.002, 0.096)	0.058	0.039 (-0.01, 0.088)	0.122
Foetal weight (3rd Trim)	Total Cortisol	Corticosteroid	0.025 (-0.019, 0.069)	0.262	0.019 (-0.025, 0.063)	0.387
Foetal weight (3rd Trim)	E3-S	Estrogen	0.042 (-0.044, 0.127)	0.34	0.052 (-0.034, 0.138)	0.237
Foetal weight (3rd Trim)	SG ratio Progestogens	SG ratio	-0.056 (-0.131, 0.02)	0.147	-0.043 (-0.118, 0.032)	0.261
Foetal weight (3rd Trim)	17b-hydroxysteroid dehydrogenase (17bHSD)	phase I ratio	0.102 (-0.06, 0.265)	0.218	0.07 (-0.093, 0.233)	0.399
Foetal weight (3rd Trim)	Total DHEA	Androgen	-0.044 (-0.113, 0.024)	0.206	-0.044 (-0.114, 0.025)	0.213
Foetal weight (3rd Trim)	Cortolone-G_2	Corticosteroid	0.002 (-0.055, 0.059)	0.94	-0.002 (-0.059, 0.056)	0.951
Foetal weight (3rd Trim)	Total Corticosterone	Corticosteroid	-0.01 (-0.054, 0.034)	0.651	-0.012 (-0.056, 0.033)	0.609
Foetal weight (3rd Trim)	20bDHF-G	Corticosteroid	0.051 (-0.02, 0.122)	0.159	0.042 (-0.03, 0.114)	0.247
Foetal weight (3rd Trim)	PD_diS_2	Progestogen	0.047 (-0.03, 0.123)	0.235	0.038 (-0.039, 0.116)	0.333
Foetal weight (3rd Trim)	SG ratio Estradiol	SG ratio	-0.13 (-0.247, -0.013)	<0.05	-0.113 (-0.231, 0.005)	0.06
Foetal weight (3rd Trim)	11b-hydroxysteroid dehydrogenase type 1	phase I ratio	0 (-0.034, 0.034)	0.995	0 (-0.034, 0.034)	0.99
Foetal weight (3rd Trim)	SG ratio Estriol	SG ratio	-0.028 (-0.108, 0.052)	0.49	-0.021 (-0.102, 0.06)	0.61
Foetal weight (3rd Trim)	20b-reductase	phase I ratio	0.057 (-0.019, 0.133)	0.142	0.05 (-0.026, 0.126)	0.199
Foetal weight (3rd Trim)	E1-S	Estrogen	-0.152 (-0.301, -0.003)	<0.05	-0.124 (-0.273, 0.025)	0.102
Foetal weight (3rd Trim)	B-S	Corticosteroid	-0.026 (-0.079, 0.028)	0.345	-0.029 (-0.082, 0.025)	0.3
Foetal weight (3rd Trim)	Andros-G	Androgen	-0.024 (-0.085, 0.038)	0.447	-0.03 (-0.091, 0.032)	0.346
Foetal weight (3rd Trim)	Global 17,20 lyase	phase I ratio	0.035 (-0.025, 0.095)	0.249	0.024 (-0.036, 0.084)	0.435
Foetal weight (3rd Trim)	11b-hydroxysteroid dehydrogenase type 2	phase I ratio	0 (-0.034, 0.034)	0.995	0 (-0.034, 0.034)	0.99
Foetal weight (3rd Trim)	16OH-DHEAS_1	Androgen	0.018 (-0.04, 0.075)	0.55	0.013 (-0.045, 0.072)	0.652
Foetal weight (3rd Trim)	P450 aromatase	phase I ratio	0.037 (-0.07, 0.143)	0.5	0.024 (-0.083, 0.131)	0.658
Foetal weight (3rd Trim)	PD-SG_5	Progestogen	0.02 (-0.05, 0.09)	0.574	0.014 (-0.056, 0.084)	0.695
Foetal weight (3rd Trim)	Total Testosterone	Androgen	-0.052 (-0.11, 0.007)	0.083	-0.054 (-0.113, 0.006)	0.076
Foetal weight (3rd Trim)	F-G	Corticosteroid	-0.005 (-0.057, 0.047)	0.853	-0.006 (-0.059, 0.047)	0.827
Foetal weight (3rd Trim)	Global 17a-hydroxylase	phase I ratio	-0.026 (-0.07, 0.017)	0.233	-0.021 (-0.065, 0.022)	0.335
Foetal weight (3rd Trim)	PD-G	Progestogen	0.014 (-0.024, 0.052)	0.47	0.013 (-0.026, 0.051)	0.515
Foetal weight (3rd Trim)	T-S	Androgen	-0.059 (-0.153, 0.035)	0.216	-0.061 (-0.156, 0.034)	0.205
Foetal weight (3rd Trim)	E-S	Corticosteroid	-0.017 (-0.064, 0.03)	0.486	-0.022 (-0.069, 0.025)	0.354
Foetal weight (3rd Trim)	16OH-DHEAS_2	Androgen	-0.11 (-0.223, 0.004)	0.058	-0.107 (-0.221, 0.008)	0.068
Foetal weight (3rd Trim)	5PD-diS	Progestogen	-0.032 (-0.097, 0.034)	0.342	-0.033 (-0.099, 0.032)	0.322
Foetal weight (3rd Trim)	F-S	Corticosteroid	-0.005 (-0.054, 0.045)	0.851	-0.008 (-0.058, 0.042)	0.758
Foetal weight (3rd Trim)	THE-G	Corticosteroid	0.002 (-0.059, 0.064)	0.946	0.001 (-0.061, 0.063)	0.977
Foetal weight (3rd Trim)	PD-diS_3	Progestogen	-0.003 (-0.081, 0.076)	0.944	-0.009 (-0.088, 0.07)	0.822
Foetal weight (3rd Trim)	T-G	Androgen	-0.014 (-0.093, 0.065)	0.73	-0.012 (-0.092, 0.067)	0.761
Foetal weight (3rd Trim)	PD-S_2	Progestogen	0.021 (-0.067, 0.108)	0.642	0.032 (-0.056, 0.119)	0.475
Foetal weight (3rd Trim)	SG ratio Progesterone	SG ratio	-0.011 (-0.091, 0.068)	0.78	0.001 (-0.079, 0.08)	0.989
Foetal weight (3rd Trim)	16OHDHEA-diS_2	Androgen	0.063 (-0.02, 0.146)	0.138	0.053 (-0.031, 0.136)	0.217
Foetal weight (3rd Trim)	20aDHF-G	Corticosteroid	0.078 (-0.001, 0.158)	0.053	0.069 (-0.011, 0.149)	0.093
Foetal weight (3rd Trim)	SG ratio Cortisol	SG ratio	-0.032 (-0.088, 0.023)	0.252	-0.029 (-0.085, 0.026)	0.3
Foetal weight (3rd Trim)	E-G	Corticosteroid	0.012 (-0.037, 0.06)	0.634	0.007 (-0.041, 0.056)	0.764
Foetal weight (3rd Trim)	Total Androgens	Androgen	-0.048 (-0.102, 0.005)	0.077	-0.05 (-0.104, 0.004)	0.071
Foetal weight (3rd Trim)	16OHDHEA-diS_1	Androgen	0.033 (-0.04, 0.107)	0.371	0.027 (-0.047, 0.101)	0.479
Foetal weight (3rd Trim)	5a- reductase (SRD5As)	phase I ratio	0.049 (0, 0.097)	<0.05	0.045 (-0.004, 0.093)	0.071
Foetal weight (3rd Trim)	5PD-20one-S	Progestogen	-0.08 (-0.179, 0.02)	0.115	-0.069 (-0.169, 0.032)	0.18
Foetal weight (3rd Trim)	Total Estrogens	Estrogen	0.024 (-0.039, 0.087)	0.453	0.03 (-0.033, 0.093)	0.352
Folic acid sup	16OH-DHEAS_2	Androgen	-0.163 (-0.444, 0.119)	0.258	-0.168 (-0.451, 0.115)	0.243
Folic acid sup	Total Cortisol	Corticosteroid	0.048 (-0.061, 0.156)	0.386	0.046 (-0.062, 0.155)	0.404
Folic acid sup	Total Estriol	Estrogen	-0.011 (-0.147, 0.125)	0.879	-0.016 (-0.153, 0.12)	0.815
Folic acid sup	B-S	Corticosteroid	-0.036 (-0.168, 0.097)	0.597	-0.037 (-0.17, 0.096)	0.586
Folic acid sup	5PD-G	Progestogen	-0.005 (-0.126, 0.117)	0.938	-0.004 (-0.126, 0.117)	0.946
Folic acid sup	PD-SG_1	Progestogen	0.124 (-0.09, 0.339)	0.255	0.119 (-0.096, 0.334)	0.276
Folic acid sup	SG ratio Estriol	SG ratio	-0.171 (-0.369, 0.027)	0.091	-0.177 (-0.376, 0.022)	0.08
Folic acid sup	5PD-diS	Progestogen	-0.029 (-0.19, 0.132)	0.724	-0.041 (-0.203, 0.121)	0.618
Folic acid sup	T-S	Androgen	0.111 (-0.122, 0.344)	0.35	0.108 (-0.126, 0.342)	0.365
Folic acid sup	Global 17a-hydroxylase	phase I ratio	0.035 (-0.072, 0.143)	0.521	0.033 (-0.074, 0.14)	0.543
Folic acid sup	16OHDHEA-diS_1	Androgen	0.008 (-0.174, 0.191)	0.928	0.002 (-0.18, 0.184)	0.982
Folic acid sup	5b-reductase + 3a- hydroxysteroid dehydrogenase	phase I ratio	0.025 (-0.098, 0.148)	0.692	0.022 (-0.101, 0.144)	0.729
Folic acid sup	Total Testosterone	Androgen	-0.008 (-0.154, 0.137)	0.911	0.001 (-0.145, 0.147)	0.991
Folic acid sup	Total Estrogens	Estrogen	-0.073 (-0.229, 0.082)	0.356	-0.078 (-0.233, 0.078)	0.327
Folic acid sup	16a-hydroxylase	phase I ratio	-0.258 (-0.547, 0.031)	0.081	-0.251 (-0.54, 0.038)	0.088
Folic acid sup	Etio-S	Androgen	-0.173 (-0.402, 0.055)	0.137	-0.173 (-0.402, 0.057)	0.14
Folic acid sup	PD-SG_4	Progestogen	0.038 (-0.137, 0.213)	0.672	0.038 (-0.138, 0.213)	0.673
Folic acid sup	5PD-SG	Progestogen	-0.001 (-0.174, 0.171)	0.989	-0.001 (-0.174, 0.172)	0.987
Folic acid sup	PT-diS	Progestogen	0.207 (-0.062, 0.477)	0.131	0.202 (-0.068, 0.471)	0.142
Folic acid sup	Etio-G	Androgen	-0.034 (-0.224, 0.156)	0.728	-0.026 (-0.217, 0.165)	0.788
Folic acid sup	16OHDHEA-diS_2	Androgen	0.097 (-0.11, 0.303)	0.358	0.089 (-0.117, 0.296)	0.395
Folic acid sup	16OH-DHEAS_1	Androgen	0.028 (-0.115, 0.171)	0.7	0.024 (-0.12, 0.168)	0.746
Folic acid sup	Total Pregnenolone	Progestogen	-0.003 (-0.118, 0.113)	0.966	-0.002 (-0.118, 0.114)	0.971
Folic acid sup	E3-G	Estrogen	0.01 (-0.129, 0.148)	0.89	0.006 (-0.133, 0.145)	0.932
Folic acid sup	PT-G	Progestogen	0.064 (-0.036, 0.163)	0.208	0.064 (-0.036, 0.163)	0.211
Folic acid sup	epiAN-S	Androgen	-0.251 (-0.549, 0.048)	0.099	-0.252 (-0.549, 0.045)	0.096
Folic acid sup	A-S	Corticosteroid	-0.012 (-0.127, 0.102)	0.832	-0.011 (-0.127, 0.104)	0.846
Folic acid sup	E-G	Corticosteroid	0.022 (-0.099, 0.142)	0.723	0.024 (-0.096, 0.144)	0.696
Folic acid sup	DHEA-S	Androgen	-0.196 (-0.6, 0.209)	0.343	-0.191 (-0.594, 0.211)	0.351
Folic acid sup	21OH-5P-diS	Progestogen	-0.009 (-0.148, 0.129)	0.896	-0.017 (-0.155, 0.122)	0.814
Folic acid sup	20aDHF-G	Corticosteroid	0.182 (-0.015, 0.379)	0.07	0.18 (-0.017, 0.378)	0.073
Folic acid sup	P450 aromatase	phase I ratio	0.039 (-0.224, 0.303)	0.77	0.037 (-0.226, 0.3)	0.783
Folic acid sup	PD-diS_3	Progestogen	-0.008 (-0.203, 0.187)	0.937	-0.008 (-0.204, 0.187)	0.933
Folic acid sup	PD-SG_5	Progestogen	0.053 (-0.121, 0.227)	0.549	0.054 (-0.119, 0.228)	0.539
Folic acid sup	PD-S_2	Progestogen	-0.139 (-0.356, 0.077)	0.206	-0.138 (-0.353, 0.078)	0.21
Folic acid sup	E1-G	Estrogen	-0.146 (-0.332, 0.04)	0.123	-0.141 (-0.326, 0.045)	0.137
Folic acid sup	Andros-G	Androgen	0.044 (-0.108, 0.197)	0.567	0.056 (-0.096, 0.208)	0.472
Folic acid sup	Cortolone-G_2	Corticosteroid	-0.019 (-0.16, 0.123)	0.797	-0.02 (-0.162, 0.121)	0.778
Folic acid sup	Total Progesterone	Progestogen	-0.024 (-0.118, 0.07)	0.62	-0.026 (-0.12, 0.069)	0.593
Folic acid sup	SG ratio Corticosteroids	SG ratio	-0.04 (-0.17, 0.09)	0.548	-0.04 (-0.17, 0.09)	0.55
Folic acid sup	20DHE-G	Corticosteroid	0.154 (-0.024, 0.332)	0.089	0.154 (-0.022, 0.331)	0.087
Folic acid sup	Total Corticosteroids	Corticosteroid	0.045 (-0.056, 0.146)	0.383	0.043 (-0.058, 0.144)	0.399
Folic acid sup	E4-SG	Estrogen	-0.003 (-0.214, 0.208)	0.977	-0.014 (-0.226, 0.197)	0.894
Folic acid sup	5PD-20one-S	Progestogen	-0.144 (-0.391, 0.103)	0.252	-0.153 (-0.4, 0.094)	0.224
Folic acid sup	F-S	Corticosteroid	0.001 (-0.122, 0.124)	0.989	-0.003 (-0.126, 0.12)	0.965
Folic acid sup	Total Estradiol	Estrogen	-0.245 (-0.505, 0.015)	0.064	-0.247 (-0.504, 0.01)	0.06
Folic acid sup	∆4 17,20 lyase (CYP17A1)	phase I ratio	0.122 (-0.028, 0.272)	0.112	0.126 (-0.024, 0.276)	0.099
Folic acid sup	T-G	Androgen	0.169 (-0.026, 0.364)	0.089	0.159 (-0.037, 0.354)	0.112
Folic acid sup	Global 17,20 lyase	phase I ratio	0.116 (-0.033, 0.265)	0.126	0.121 (-0.028, 0.269)	0.111
Folic acid sup	THE-G	Corticosteroid	0.042 (-0.11, 0.195)	0.584	0.043 (-0.109, 0.196)	0.577
Folic acid sup	Total Androgens	Androgen	0.002 (-0.132, 0.135)	0.981	0.008 (-0.126, 0.141)	0.91
Folic acid sup	20b-reductase	phase I ratio	-0.122 (-0.31, 0.066)	0.204	-0.119 (-0.308, 0.069)	0.214
Folic acid sup	Total 17-hydroxy-progesterone	Progestogen	0.067 (-0.031, 0.165)	0.18	0.067 (-0.031, 0.165)	0.183
Folic acid sup	3b-hydroxysteroid dehydrogenase (3bHSD)	phase I ratio	0.179 (-0.067, 0.425)	0.154	0.188 (-0.058, 0.434)	0.135
Folic acid sup	SG ratio Estradiol	SG ratio	-0.26 (-0.55, 0.031)	0.08	-0.273 (-0.563, 0.017)	0.065
Folic acid sup	SG ratio Cortisol	SG ratio	-0.007 (-0.144, 0.13)	0.919	-0.009 (-0.146, 0.128)	0.895
Folic acid sup	5AD-diS_1	Androgen	-0.039 (-0.248, 0.17)	0.714	-0.053 (-0.262, 0.157)	0.622
Folic acid sup	E-S	Corticosteroid	-0.02 (-0.137, 0.096)	0.734	-0.024 (-0.141, 0.092)	0.682
Folic acid sup	PD-S_1	Progestogen	-0.126 (-0.343, 0.091)	0.254	-0.128 (-0.344, 0.087)	0.244
Folic acid sup	Total Progestogens	Progestogen	-0.013 (-0.107, 0.081)	0.786	-0.014 (-0.108, 0.08)	0.771
Folic acid sup	5a- reductase (SRD5As)	phase I ratio	0.087 (-0.033, 0.207)	0.155	0.093 (-0.026, 0.213)	0.126
Folic acid sup	Global 21-hydroxylase	phase I ratio	0.048 (-0.062, 0.158)	0.395	0.049 (-0.062, 0.16)	0.387
Folic acid sup	Global 3b-HSD	phase I ratio	-0.012 (-0.084, 0.06)	0.742	-0.013 (-0.085, 0.059)	0.721
Folic acid sup	Cortolone-G_1	Corticosteroid	0.103 (-0.018, 0.225)	0.096	0.1 (-0.021, 0.221)	0.106
Folic acid sup	F-G	Corticosteroid	0.039 (-0.091, 0.169)	0.559	0.041 (-0.089, 0.171)	0.534
Folic acid sup	11b-hydroxysteroid dehydrogenase type 2	phase I ratio	0.066 (-0.018, 0.15)	0.121	0.067 (-0.017, 0.15)	0.12
Folic acid sup	PD-diS_1	Progestogen	0.029 (-0.108, 0.165)	0.681	0.02 (-0.117, 0.156)	0.776
Folic acid sup	Total Corticosterone	Corticosteroid	-0.031 (-0.141, 0.078)	0.571	-0.032 (-0.141, 0.078)	0.571
Folic acid sup	PD_diS_2	Progestogen	0.011 (-0.18, 0.202)	0.911	0.001 (-0.19, 0.192)	0.995
Folic acid sup	PD-G	Progestogen	-0.038 (-0.132, 0.056)	0.425	-0.041 (-0.135, 0.054)	0.396
Folic acid sup	20a-reductase	phase I ratio	0.194 (-0.009, 0.396)	0.061	0.194 (-0.009, 0.398)	0.061
Folic acid sup	5AD-diS_2	Androgen	0.007 (-0.142, 0.156)	0.925	0.004 (-0.146, 0.153)	0.961
Folic acid sup	E3-S	Estrogen	-0.122 (-0.334, 0.089)	0.257	-0.133 (-0.344, 0.079)	0.219
Folic acid sup	SG ratio Androgens	SG ratio	-0.096 (-0.262, 0.071)	0.261	-0.107 (-0.273, 0.059)	0.205
Folic acid sup	20bDHF-G	Corticosteroid	-0.076 (-0.253, 0.101)	0.397	-0.076 (-0.253, 0.102)	0.402
Folic acid sup	SG ratio Progestogens	SG ratio	-0.122 (-0.309, 0.065)	0.2	-0.121 (-0.306, 0.065)	0.202
Folic acid sup	E3-SG	Estrogen	-0.019 (-0.221, 0.184)	0.857	-0.028 (-0.231, 0.175)	0.788
Folic acid sup	E2-S	Estrogen	0.225 (-0.02, 0.47)	0.072	0.217 (-0.028, 0.461)	0.082
Folic acid sup	AN-S	Androgen	-0.248 (-0.511, 0.015)	0.065	-0.239 (-0.5, 0.023)	0.074
Folic acid sup	11b-hydroxysteroid dehydrogenase type 1	phase I ratio	-0.066 (-0.15, 0.018)	0.121	-0.067 (-0.15, 0.017)	0.12
Folic acid sup	SG ratio Progesterone	SG ratio	-0.128 (-0.325, 0.069)	0.202	-0.124 (-0.319, 0.071)	0.211
Folic acid sup	Global CYP17	phase I ratio	0.001 (-0.147, 0.149)	0.986	0.014 (-0.134, 0.161)	0.857
Folic acid sup	Total DHEA	Androgen	-0.024 (-0.195, 0.147)	0.781	-0.029 (-0.2, 0.143)	0.742
Folic acid sup	SG ratio Testosterone	SG ratio	-0.187 (-0.364, -0.01)	<0.05	-0.192 (-0.367, -0.017)	<0.05
Folic acid sup	Global aromatase	phase I ratio	-0.225 (-0.464, 0.014)	0.065	-0.237 (-0.473, -0.001)	<0.05
Folic acid sup	SG ratio Estrogens	SG ratio	-0.301 (-0.553, -0.049)	<0.05	-0.309 (-0.56, -0.057)	<0.05
Folic acid sup	E1-S	Estrogen	-0.434 (-0.803, -0.066)	<0.05	-0.444 (-0.809, -0.078)	<0.05
Folic acid sup	PD-SG_2	Progestogen	0.345 (0.076, 0.613)	<0.05	0.34 (0.073, 0.607)	<0.05
Folic acid sup	17b-hydroxysteroid dehydrogenase (17bHSD)	phase I ratio	0.521 (0.119, 0.923)	<0.05	0.511 (0.111, 0.911)	<0.05
Gestational diabetes	E3-S	Estrogen	-0.024 (-0.426, 0.378)	0.906	0.021 (-0.384, 0.426)	0.92
Gestational diabetes	PD_diS_2	Progestogen	-0.164 (-0.526, 0.198)	0.373	-0.199 (-0.564, 0.166)	0.284
Gestational diabetes	5PD-20one-S	Progestogen	-0.175 (-0.644, 0.294)	0.463	-0.121 (-0.593, 0.352)	0.617
Gestational diabetes	E4-SG	Estrogen	-0.156 (-0.557, 0.244)	0.444	-0.168 (-0.571, 0.236)	0.415
Gestational diabetes	Global aromatase	phase I ratio	-0.185 (-0.64, 0.27)	0.426	-0.104 (-0.556, 0.348)	0.651
Gestational diabetes	SG ratio Androgens	SG ratio	-0.024 (-0.342, 0.293)	0.88	0.026 (-0.291, 0.344)	0.871
Gestational diabetes	Total Pregnenolone	Progestogen	-0.009 (-0.228, 0.211)	0.938	-0.025 (-0.246, 0.196)	0.824
Gestational diabetes	Total Estrogens	Estrogen	-0.098 (-0.394, 0.197)	0.515	-0.069 (-0.366, 0.229)	0.651
Gestational diabetes	PT-G	Progestogen	-0.099 (-0.288, 0.089)	0.303	-0.1 (-0.29, 0.091)	0.305
Gestational diabetes	PD-S_2	Progestogen	-0.154 (-0.565, 0.257)	0.461	-0.119 (-0.531, 0.293)	0.571
Gestational diabetes	PD-SG_5	Progestogen	0.034 (-0.296, 0.364)	0.838	0.058 (-0.274, 0.39)	0.731
Gestational diabetes	5b-reductase + 3a- hydroxysteroid dehydrogenase	phase I ratio	0.034 (-0.2, 0.268)	0.773	0.069 (-0.165, 0.302)	0.564
Gestational diabetes	Etio-G	Androgen	-0.067 (-0.428, 0.294)	0.717	-0.04 (-0.404, 0.325)	0.831
Gestational diabetes	SG ratio Estradiol	SG ratio	-0.159 (-0.712, 0.394)	0.573	-0.12 (-0.675, 0.435)	0.672
Gestational diabetes	F-S	Corticosteroid	-0.11 (-0.343, 0.124)	0.356	-0.121 (-0.356, 0.114)	0.314
Gestational diabetes	Total Progestogens	Progestogen	-0.037 (-0.216, 0.141)	0.683	-0.042 (-0.222, 0.138)	0.646
Gestational diabetes	Cortolone-G_2	Corticosteroid	0.059 (-0.21, 0.328)	0.666	0.069 (-0.201, 0.34)	0.615
Gestational diabetes	20a-reductase	phase I ratio	0.065 (-0.321, 0.451)	0.74	0.044 (-0.346, 0.433)	0.825
Gestational diabetes	Etio-S	Androgen	-0.122 (-0.558, 0.313)	0.581	-0.092 (-0.531, 0.347)	0.681
Gestational diabetes	SG ratio Estrogens	SG ratio	0.008 (-0.473, 0.489)	0.975	0.063 (-0.418, 0.545)	0.796
Gestational diabetes	Cortolone-G_1	Corticosteroid	-0.012 (-0.243, 0.219)	0.917	-0.037 (-0.269, 0.195)	0.757
Gestational diabetes	5PD-G	Progestogen	0.002 (-0.228, 0.233)	0.985	-0.015 (-0.247, 0.217)	0.899
Gestational diabetes	THE-G	Corticosteroid	0.055 (-0.234, 0.345)	0.707	0.088 (-0.203, 0.379)	0.553
Gestational diabetes	17b-hydroxysteroid dehydrogenase (17bHSD)	phase I ratio	0.581 (-0.185, 1.347)	0.137	0.491 (-0.275, 1.258)	0.209
Gestational diabetes	Global 17a-hydroxylase	phase I ratio	-0.105 (-0.309, 0.099)	0.312	-0.082 (-0.286, 0.123)	0.433
Gestational diabetes	16OH-DHEAS_2	Androgen	0.216 (-0.32, 0.751)	0.429	0.28 (-0.261, 0.821)	0.31
Gestational diabetes	Total Corticosterone	Corticosteroid	-0.002 (-0.209, 0.206)	0.987	-0.004 (-0.213, 0.205)	0.973
Gestational diabetes	3b-hydroxysteroid dehydrogenase (3bHSD)	phase I ratio	0.092 (-0.376, 0.561)	0.699	0.031 (-0.441, 0.502)	0.899
Gestational diabetes	B-S	Corticosteroid	-0.006 (-0.258, 0.246)	0.963	-0.012 (-0.266, 0.243)	0.929
Gestational diabetes	PD-SG_4	Progestogen	-0.107 (-0.439, 0.225)	0.528	-0.139 (-0.474, 0.195)	0.414
Gestational diabetes	Total Cortisol	Corticosteroid	0.06 (-0.146, 0.266)	0.568	0.057 (-0.151, 0.264)	0.591
Gestational diabetes	Global 21-hydroxylase	phase I ratio	0.129 (-0.08, 0.339)	0.225	0.123 (-0.089, 0.334)	0.256
Gestational diabetes	20aDHF-G	Corticosteroid	-0.019 (-0.394, 0.355)	0.92	-0.06 (-0.438, 0.318)	0.756
Gestational diabetes	DHEA-S	Androgen	-0.31 (-1.079, 0.459)	0.429	-0.233 (-1.002, 0.536)	0.552
Gestational diabetes	E1-S	Estrogen	-0.231 (-0.934, 0.472)	0.52	-0.132 (-0.833, 0.569)	0.711
Gestational diabetes	PD-SG_2	Progestogen	0.183 (-0.329, 0.696)	0.482	0.099 (-0.413, 0.611)	0.705
Gestational diabetes	5PD-diS	Progestogen	-0.187 (-0.494, 0.119)	0.23	-0.192 (-0.501, 0.117)	0.222
Gestational diabetes	11b-hydroxysteroid dehydrogenase type 2	phase I ratio	0.017 (-0.142, 0.176)	0.833	0.025 (-0.135, 0.186)	0.759
Gestational diabetes	5a- reductase (SRD5As)	phase I ratio	0.058 (-0.17, 0.286)	0.616	0.014 (-0.215, 0.243)	0.905
Gestational diabetes	epiAN-S	Androgen	-0.27 (-0.837, 0.298)	0.351	-0.243 (-0.811, 0.326)	0.402
Gestational diabetes	16OH-DHEAS_1	Androgen	-0.112 (-0.384, 0.16)	0.419	-0.108 (-0.382, 0.167)	0.442
Gestational diabetes	20DHE-G	Corticosteroid	-0.026 (-0.365, 0.313)	0.883	-0.104 (-0.443, 0.234)	0.545
Gestational diabetes	A-S	Corticosteroid	0.028 (-0.19, 0.246)	0.799	0.03 (-0.19, 0.25)	0.79
Gestational diabetes	E-G	Corticosteroid	0.008 (-0.22, 0.237)	0.944	-0.029 (-0.259, 0.201)	0.807
Gestational diabetes	PD-G	Progestogen	-0.051 (-0.23, 0.127)	0.573	-0.053 (-0.233, 0.127)	0.563
Gestational diabetes	E3-G	Estrogen	-0.123 (-0.386, 0.139)	0.357	-0.112 (-0.377, 0.153)	0.405
Gestational diabetes	PD-diS_1	Progestogen	-0.11 (-0.37, 0.149)	0.403	-0.132 (-0.393, 0.128)	0.32
Gestational diabetes	SG ratio Progesterone	SG ratio	-0.108 (-0.483, 0.266)	0.57	-0.074 (-0.446, 0.299)	0.698
Gestational diabetes	Total DHEA	Androgen	-0.018 (-0.342, 0.307)	0.915	0.01 (-0.318, 0.338)	0.953
Gestational diabetes	Total Testosterone	Androgen	-0.043 (-0.32, 0.233)	0.759	-0.045 (-0.324, 0.234)	0.751
Gestational diabetes	5AD-diS_1	Androgen	-0.159 (-0.556, 0.238)	0.433	-0.134 (-0.534, 0.265)	0.509
Gestational diabetes	11b-hydroxysteroid dehydrogenase type 1	phase I ratio	-0.017 (-0.176, 0.142)	0.832	-0.025 (-0.186, 0.135)	0.759
Gestational diabetes	Global CYP17	phase I ratio	0.007 (-0.274, 0.289)	0.959	0.003 (-0.279, 0.285)	0.982
Gestational diabetes	20bDHF-G	Corticosteroid	0.18 (-0.156, 0.516)	0.292	0.167 (-0.172, 0.505)	0.335
Gestational diabetes	Global 3b-HSD	phase I ratio	-0.033 (-0.17, 0.104)	0.639	-0.023 (-0.161, 0.114)	0.739
Gestational diabetes	16OHDHEA-diS_1	Androgen	0.065 (-0.281, 0.411)	0.711	0.081 (-0.268, 0.429)	0.65
Gestational diabetes	16OHDHEA-diS_2	Androgen	0.076 (-0.317, 0.469)	0.705	0.077 (-0.318, 0.471)	0.702
Gestational diabetes	Total 17-hydroxy-progesterone	Progestogen	-0.108 (-0.294, 0.078)	0.255	-0.11 (-0.298, 0.078)	0.25
Gestational diabetes	20b-reductase	phase I ratio	0.304 (-0.053, 0.661)	0.095	0.302 (-0.058, 0.661)	0.1
Gestational diabetes	T-G	Androgen	0.073 (-0.298, 0.444)	0.698	0.083 (-0.291, 0.458)	0.662
Gestational diabetes	Andros-G	Androgen	-0.032 (-0.322, 0.257)	0.826	-0.058 (-0.349, 0.233)	0.695
Gestational diabetes	SG ratio Progestogens	SG ratio	-0.146 (-0.502, 0.21)	0.421	-0.098 (-0.453, 0.256)	0.586
Gestational diabetes	Total Estriol	Estrogen	-0.081 (-0.34, 0.177)	0.536	-0.073 (-0.334, 0.188)	0.584
Gestational diabetes	16a-hydroxylase	phase I ratio	-0.46 (-1.009, 0.089)	0.101	-0.436 (-0.988, 0.116)	0.122
Gestational diabetes	SG ratio Testosterone	SG ratio	-0.018 (-0.355, 0.32)	0.918	0.024 (-0.311, 0.358)	0.89
Gestational diabetes	SG ratio Corticosteroids	SG ratio	-0.112 (-0.36, 0.135)	0.372	-0.11 (-0.358, 0.139)	0.387
Gestational diabetes	F-G	Corticosteroid	-0.075 (-0.322, 0.171)	0.549	-0.104 (-0.353, 0.144)	0.41
Gestational diabetes	Global 17,20 lyase	phase I ratio	0.154 (-0.129, 0.437)	0.287	0.126 (-0.158, 0.41)	0.383
Gestational diabetes	21OH-5P-diS	Progestogen	-0.126 (-0.388, 0.137)	0.347	-0.098 (-0.363, 0.166)	0.465
Gestational diabetes	Total Androgens	Androgen	-0.026 (-0.279, 0.227)	0.842	-0.018 (-0.274, 0.237)	0.887
Gestational diabetes	Total Corticosteroids	Corticosteroid	0.066 (-0.126, 0.257)	0.5	0.062 (-0.131, 0.255)	0.53
Gestational diabetes	Total Progesterone	Progestogen	-0.045 (-0.224, 0.133)	0.618	-0.046 (-0.226, 0.135)	0.62
Gestational diabetes	5PD-SG	Progestogen	-0.05 (-0.377, 0.278)	0.766	-0.069 (-0.4, 0.261)	0.681
Gestational diabetes	E-S	Corticosteroid	0.05 (-0.171, 0.272)	0.656	0.033 (-0.189, 0.256)	0.769
Gestational diabetes	PD-diS_3	Progestogen	-0.167 (-0.537, 0.203)	0.375	-0.195 (-0.568, 0.179)	0.306
Gestational diabetes	E3-SG	Estrogen	-0.017 (-0.402, 0.367)	0.929	-0.026 (-0.414, 0.362)	0.894
Gestational diabetes	PD-SG_1	Progestogen	-0.157 (-0.564, 0.25)	0.45	-0.18 (-0.591, 0.23)	0.389
Gestational diabetes	SG ratio Cortisol	SG ratio	-0.188 (-0.448, 0.072)	0.157	-0.19 (-0.451, 0.071)	0.153
Gestational diabetes	Total Estradiol	Estrogen	-0.197 (-0.692, 0.297)	0.433	-0.123 (-0.616, 0.37)	0.624
Gestational diabetes	E2-S	Estrogen	0.408 (-0.057, 0.873)	0.086	0.381 (-0.086, 0.848)	0.11
Gestational diabetes	AN-S	Androgen	-0.155 (-0.656, 0.346)	0.544	-0.117 (-0.618, 0.384)	0.647
Gestational diabetes	P450 aromatase	phase I ratio	0.199 (-0.302, 0.7)	0.436	0.18 (-0.323, 0.683)	0.482
Gestational diabetes	5AD-diS_2	Androgen	-0.017 (-0.3, 0.266)	0.906	0.009 (-0.277, 0.295)	0.951
Gestational diabetes	T-S	Androgen	0.286 (-0.156, 0.728)	0.205	0.262 (-0.185, 0.71)	0.25
Gestational diabetes	E1-G	Estrogen	-0.069 (-0.423, 0.284)	0.701	-0.023 (-0.378, 0.331)	0.897
Gestational diabetes	∆4 17,20 lyase (CYP17A1)	phase I ratio	0.166 (-0.119, 0.452)	0.254	0.139 (-0.147, 0.426)	0.34
Gestational diabetes	SG ratio Estriol	SG ratio	0.133 (-0.245, 0.51)	0.49	0.16 (-0.221, 0.54)	0.411
Gestational diabetes	PT-diS	Progestogen	-0.143 (-0.656, 0.37)	0.585	-0.215 (-0.73, 0.301)	0.414
Gestational diabetes	PD-S_1	Progestogen	-0.358 (-0.77, 0.053)	0.088	-0.32 (-0.732, 0.091)	0.127
Gestational hypertension	Total 17-hydroxy-progesterone	Progestogen	0.056 (-0.366, 0.477)	0.795	0.06 (-0.363, 0.482)	0.781
Gestational hypertension	P450 aromatase	phase I ratio	0.222 (-0.914, 1.358)	0.701	0.215 (-0.917, 1.348)	0.709
Gestational hypertension	Andros-G	Androgen	0.462 (-0.193, 1.118)	0.166	0.465 (-0.188, 1.119)	0.163
Gestational hypertension	E1-G	Estrogen	-0.622 (-1.422, 0.179)	0.128	-0.607 (-1.404, 0.19)	0.135
Gestational hypertension	11b-hydroxysteroid dehydrogenase type 2	phase I ratio	0.183 (-0.178, 0.543)	0.321	0.196 (-0.164, 0.557)	0.286
Gestational hypertension	11b-hydroxysteroid dehydrogenase type 1	phase I ratio	-0.183 (-0.543, 0.178)	0.321	-0.196 (-0.557, 0.164)	0.286
Gestational hypertension	5PD-G	Progestogen	-0.223 (-0.745, 0.3)	0.403	-0.244 (-0.766, 0.279)	0.36
Gestational hypertension	5AD-diS_1	Androgen	0.185 (-0.715, 1.085)	0.687	0.181 (-0.718, 1.08)	0.693
Gestational hypertension	SG ratio Cortisol	SG ratio	-0.233 (-0.823, 0.357)	0.439	-0.252 (-0.84, 0.336)	0.401
Gestational hypertension	PD-diS_1	Progestogen	-0.158 (-0.745, 0.43)	0.599	-0.18 (-0.767, 0.407)	0.548
Gestational hypertension	THE-G	Corticosteroid	0.466 (-0.19, 1.121)	0.163	0.477 (-0.178, 1.131)	0.153
Gestational hypertension	PD-SG_4	Progestogen	-0.084 (-0.837, 0.669)	0.826	-0.085 (-0.839, 0.668)	0.824
Gestational hypertension	E-G	Corticosteroid	0.208 (-0.31, 0.726)	0.43	0.195 (-0.323, 0.713)	0.46
Gestational hypertension	Global CYP17	phase I ratio	0.404 (-0.234, 1.041)	0.214	0.408 (-0.227, 1.043)	0.207
Gestational hypertension	Total Progestogens	Progestogen	-0.086 (-0.491, 0.319)	0.677	-0.091 (-0.497, 0.315)	0.66
Gestational hypertension	Etio-S	Androgen	0.176 (-0.811, 1.163)	0.727	0.181 (-0.807, 1.168)	0.72
Gestational hypertension	Global 21-hydroxylase	phase I ratio	0.465 (-0.009, 0.939)	0.054	0.459 (-0.016, 0.934)	0.058
Gestational hypertension	17b-hydroxysteroid dehydrogenase (17bHSD)	phase I ratio	1.081 (-0.656, 2.818)	0.222	1.024 (-0.702, 2.75)	0.245
Gestational hypertension	Global 17a-hydroxylase	phase I ratio	-0.045 (-0.508, 0.417)	0.848	-0.023 (-0.483, 0.437)	0.922
Gestational hypertension	PD-SG_1	Progestogen	0.298 (-0.625, 1.221)	0.527	0.297 (-0.628, 1.222)	0.529
Gestational hypertension	Total Estradiol	Estrogen	-0.983 (-2.102, 0.135)	0.085	-0.95 (-2.058, 0.158)	0.093
Gestational hypertension	20aDHF-G	Corticosteroid	0.228 (-0.621, 1.077)	0.598	0.211 (-0.639, 1.062)	0.626
Gestational hypertension	PT-G	Progestogen	0.035 (-0.393, 0.463)	0.873	0.04 (-0.389, 0.469)	0.855
Gestational hypertension	SG ratio Estrogens	SG ratio	-0.506 (-1.596, 0.584)	0.363	-0.483 (-1.566, 0.601)	0.382
Gestational hypertension	16OH-DHEAS_1	Androgen	0.135 (-0.481, 0.752)	0.666	0.131 (-0.487, 0.749)	0.677
Gestational hypertension	5AD-diS_2	Androgen	-0.043 (-0.685, 0.599)	0.895	-0.046 (-0.689, 0.597)	0.888
Gestational hypertension	PD-G	Progestogen	0.02 (-0.386, 0.425)	0.924	0.021 (-0.384, 0.427)	0.917
Gestational hypertension	PD-SG_5	Progestogen	0.018 (-0.73, 0.766)	0.962	0.007 (-0.739, 0.754)	0.985
Gestational hypertension	Total Testosterone	Androgen	0.33 (-0.297, 0.957)	0.302	0.333 (-0.294, 0.961)	0.297
Gestational hypertension	PD-S_2	Progestogen	-0.795 (-1.726, 0.135)	0.094	-0.769 (-1.696, 0.158)	0.104
Gestational hypertension	16OHDHEA-diS_2	Androgen	0.7 (-0.189, 1.589)	0.123	0.678 (-0.209, 1.564)	0.134
Gestational hypertension	20a-reductase	phase I ratio	-0.023 (-0.898, 0.852)	0.959	-0.023 (-0.9, 0.853)	0.958
Gestational hypertension	PD-SG_2	Progestogen	0.468 (-0.694, 1.629)	0.429	0.415 (-0.737, 1.568)	0.48
Gestational hypertension	Total Corticosterone	Corticosteroid	-0.067 (-0.537, 0.403)	0.779	-0.079 (-0.549, 0.391)	0.742
Gestational hypertension	DHEA-S	Androgen	-1.064 (-2.807, 0.679)	0.231	-0.982 (-2.712, 0.748)	0.266
Gestational hypertension	PT-diS	Progestogen	0.752 (-0.41, 1.915)	0.204	0.717 (-0.442, 1.876)	0.225
Gestational hypertension	E-S	Corticosteroid	0.119 (-0.383, 0.622)	0.641	0.085 (-0.415, 0.585)	0.739
Gestational hypertension	F-S	Corticosteroid	0.345 (-0.184, 0.874)	0.2	0.327 (-0.202, 0.856)	0.225
Gestational hypertension	SG ratio Corticosteroids	SG ratio	-0.49 (-1.05, 0.07)	0.086	-0.5 (-1.058, 0.058)	0.079
Gestational hypertension	A-S	Corticosteroid	-0.14 (-0.635, 0.354)	0.578	-0.149 (-0.644, 0.346)	0.554
Gestational hypertension	5PD-SG	Progestogen	0.038 (-0.705, 0.78)	0.921	0.049 (-0.695, 0.793)	0.898
Gestational hypertension	SG ratio Progesterone	SG ratio	-0.787 (-1.634, 0.059)	0.068	-0.761 (-1.598, 0.075)	0.074
Gestational hypertension	T-S	Androgen	-0.332 (-1.336, 0.671)	0.516	-0.353 (-1.361, 0.655)	0.492
Gestational hypertension	F-G	Corticosteroid	-0.094 (-0.653, 0.465)	0.741	-0.103 (-0.663, 0.457)	0.718
Gestational hypertension	Total DHEA	Androgen	0.055 (-0.681, 0.791)	0.883	0.06 (-0.678, 0.798)	0.873
Gestational hypertension	16a-hydroxylase	phase I ratio	-0.179 (-1.427, 1.068)	0.778	-0.163 (-1.408, 1.083)	0.798
Gestational hypertension	Total Androgens	Androgen	0.223 (-0.351, 0.796)	0.446	0.227 (-0.348, 0.802)	0.439
Gestational hypertension	E3-SG	Estrogen	0.002 (-0.87, 0.875)	0.996	-0.014 (-0.887, 0.859)	0.975
Gestational hypertension	SG ratio Estradiol	SG ratio	-0.477 (-1.731, 0.776)	0.455	-0.45 (-1.7, 0.799)	0.479
Gestational hypertension	Global 17,20 lyase	phase I ratio	0.361 (-0.28, 1.003)	0.269	0.345 (-0.295, 0.984)	0.29
Gestational hypertension	5PD-20one-S	Progestogen	-0.309 (-1.373, 0.755)	0.569	-0.286 (-1.35, 0.778)	0.597
Gestational hypertension	20bDHF-G	Corticosteroid	0.412 (-0.349, 1.173)	0.288	0.395 (-0.368, 1.158)	0.31
Gestational hypertension	E1-S	Estrogen	-1.255 (-2.847, 0.337)	0.122	-1.208 (-2.784, 0.367)	0.133
Gestational hypertension	E3-S	Estrogen	-0.299 (-1.211, 0.612)	0.52	-0.289 (-1.2, 0.623)	0.534
Gestational hypertension	Total Pregnenolone	Progestogen	-0.208 (-0.706, 0.29)	0.413	-0.227 (-0.725, 0.27)	0.37
Gestational hypertension	B-S	Corticosteroid	0.02 (-0.551, 0.591)	0.946	0.006 (-0.566, 0.578)	0.984
Gestational hypertension	PD-diS_3	Progestogen	-0.207 (-1.045, 0.631)	0.628	-0.227 (-1.068, 0.613)	0.596
Gestational hypertension	16OH-DHEAS_2	Androgen	-0.094 (-1.308, 1.121)	0.88	-0.088 (-1.307, 1.13)	0.887
Gestational hypertension	PD_diS_2	Progestogen	0.005 (-0.816, 0.826)	0.991	-0.029 (-0.85, 0.793)	0.945
Gestational hypertension	5a- reductase (SRD5As)	phase I ratio	-0.015 (-0.532, 0.502)	0.956	-0.013 (-0.528, 0.502)	0.96
Gestational hypertension	E4-SG	Estrogen	0.255 (-0.653, 1.163)	0.582	0.229 (-0.68, 1.138)	0.621
Gestational hypertension	Cortolone-G_2	Corticosteroid	0.051 (-0.559, 0.66)	0.871	0.051 (-0.559, 0.661)	0.869
Gestational hypertension	epiAN-S	Androgen	-0.98 (-2.266, 0.305)	0.135	-0.937 (-2.216, 0.342)	0.151
Gestational hypertension	AN-S	Androgen	-0.631 (-1.766, 0.504)	0.275	-0.592 (-1.719, 0.535)	0.303
Gestational hypertension	SG ratio Estriol	SG ratio	-0.085 (-0.941, 0.771)	0.845	-0.076 (-0.933, 0.781)	0.861
Gestational hypertension	5PD-diS	Progestogen	-0.113 (-0.808, 0.582)	0.75	-0.116 (-0.812, 0.58)	0.744
Gestational hypertension	3b-hydroxysteroid dehydrogenase (3bHSD)	phase I ratio	0.442 (-0.62, 1.504)	0.414	0.425 (-0.634, 1.485)	0.431
Gestational hypertension	E3-G	Estrogen	-0.096 (-0.692, 0.5)	0.751	-0.092 (-0.689, 0.505)	0.763
Gestational hypertension	E2-S	Estrogen	0.253 (-0.804, 1.31)	0.639	0.243 (-0.81, 1.296)	0.651
Gestational hypertension	Etio-G	Androgen	0.389 (-0.429, 1.207)	0.351	0.392 (-0.427, 1.212)	0.348
Gestational hypertension	21OH-5P-diS	Progestogen	-0.232 (-0.827, 0.364)	0.445	-0.245 (-0.841, 0.35)	0.419
Gestational hypertension	5b-reductase + 3a- hydroxysteroid dehydrogenase	phase I ratio	0.311 (-0.218, 0.841)	0.249	0.328 (-0.197, 0.853)	0.221
Gestational hypertension	T-G	Androgen	0.27 (-0.57, 1.111)	0.528	0.288 (-0.554, 1.131)	0.502
Gestational hypertension	∆4 17,20 lyase (CYP17A1)	phase I ratio	0.396 (-0.251, 1.043)	0.23	0.379 (-0.266, 1.023)	0.249
Gestational hypertension	20b-reductase	phase I ratio	0.29 (-0.52, 1.1)	0.482	0.292 (-0.518, 1.103)	0.479
Gestational hypertension	Total Estrogens	Estrogen	-0.414 (-1.083, 0.255)	0.225	-0.407 (-1.076, 0.262)	0.233
Gestational hypertension	Total Cortisol	Corticosteroid	0.423 (-0.043, 0.889)	0.075	0.417 (-0.049, 0.883)	0.08
Gestational hypertension	Total Corticosteroids	Corticosteroid	0.382 (-0.051, 0.816)	0.084	0.375 (-0.058, 0.809)	0.09
Gestational hypertension	SG ratio Progestogens	SG ratio	-0.583 (-1.389, 0.222)	0.156	-0.548 (-1.344, 0.249)	0.178
Gestational hypertension	SG ratio Testosterone	SG ratio	-0.645 (-1.409, 0.119)	0.098	-0.627 (-1.379, 0.125)	0.102
Gestational hypertension	Global 3b-HSD	phase I ratio	0.211 (-0.099, 0.521)	0.182	0.228 (-0.082, 0.538)	0.148
Gestational hypertension	16OHDHEA-diS_1	Androgen	0.261 (-0.523, 1.045)	0.514	0.241 (-0.543, 1.025)	0.546
Gestational hypertension	Total Estriol	Estrogen	-0.112 (-0.698, 0.474)	0.707	-0.116 (-0.704, 0.471)	0.698
Gestational hypertension	Total Progesterone	Progestogen	-0.018 (-0.424, 0.388)	0.93	-0.017 (-0.423, 0.389)	0.935
Gestational hypertension	SG ratio Androgens	SG ratio	-0.633 (-1.35, 0.085)	0.084	-0.621 (-1.335, 0.092)	0.088
Gestational hypertension	Global aromatase	phase I ratio	-1.438 (-2.464, -0.412)	<0.01	-1.41 (-2.422, -0.398)	<0.01
Gestational hypertension	PD-S_1	Progestogen	-1.056 (-1.988, -0.124)	<0.05	-1.035 (-1.96, -0.109)	<0.05
Gestational hypertension	Cortolone-G_1	Corticosteroid	0.584 (0.061, 1.106)	<0.05	0.573 (0.053, 1.094)	<0.05
Gestational hypertension	20DHE-G	Corticosteroid	0.872 (0.106, 1.638)	<0.05	0.825 (0.065, 1.585)	<0.05
Latin American vs Spanish	Cortolone-G_2	Corticosteroid	-0.225 (-0.358, -0.093)	<0.001	-0.225 (-0.358, -0.092)	<0.001
Latin American vs Spanish	PD-S_1	Progestogen	-0.389 (-0.592, -0.187)	<0.001	-0.382 (-0.583, -0.18)	<0.001
Latin American vs Spanish	16OHDHEA-diS_2	Androgen	0.361 (0.167, 0.554)	<0.001	0.36 (0.166, 0.553)	<0.001
Latin American vs Spanish	PT-diS	Progestogen	0.481 (0.229, 0.734)	<0.001	0.465 (0.212, 0.717)	<0.001
Latin American vs Spanish	Global 17,20 lyase	phase I ratio	0.332 (0.193, 0.47)	<0.001*	0.325 (0.187, 0.464)	<0.001*
Latin American vs Spanish	∆4 17,20 lyase (CYP17A1)	phase I ratio	0.347 (0.207, 0.486)	<0.001*	0.34 (0.201, 0.48)	<0.001*
Latin American vs Spanish	F-G	Corticosteroid	-0.195 (-0.317, -0.073)	<0.01	-0.2 (-0.322, -0.078)	<0.01
Latin American vs Spanish	SG ratio Estradiol	SG ratio	-0.389 (-0.662, -0.117)	<0.01	-0.383 (-0.655, -0.111)	<0.01
Latin American vs Spanish	16OH-DHEAS_1	Androgen	0.178 (0.043, 0.312)	<0.01	0.179 (0.044, 0.314)	<0.01
Latin American vs Spanish	Global 3b-HSD	phase I ratio	-0.07 (-0.138, -0.002)	<0.05	-0.068 (-0.136, 0)	<0.05
Latin American vs Spanish	PD-G	Progestogen	-0.098 (-0.186, -0.009)	<0.05	-0.099 (-0.188, -0.01)	<0.05
Latin American vs Spanish	Total Progesterone	Progestogen	-0.105 (-0.194, -0.017)	<0.05	-0.107 (-0.196, -0.018)	<0.05
Latin American vs Spanish	E-G	Corticosteroid	-0.109 (-0.222, 0.005)	0.06	-0.12 (-0.233, -0.006)	<0.05
Latin American vs Spanish	PD-SG_5	Progestogen	-0.175 (-0.338, -0.011)	<0.05	-0.173 (-0.336, -0.009)	<0.05
Latin American vs Spanish	SG ratio Progestogens	SG ratio	-0.188 (-0.365, -0.012)	<0.05	-0.178 (-0.353, -0.003)	<0.05
Latin American vs Spanish	PD-S_2	Progestogen	-0.242 (-0.446, -0.039)	<0.05	-0.235 (-0.439, -0.032)	<0.05
Latin American vs Spanish	5PD-20one-S	Progestogen	-0.251 (-0.482, -0.019)	<0.05	-0.237 (-0.47, -0.005)	<0.05
Latin American vs Spanish	E3-S	Estrogen	-0.249 (-0.448, -0.05)	<0.05	-0.24 (-0.44, -0.041)	<0.05
Latin American vs Spanish	PD-SG_1	Progestogen	-0.239 (-0.441, -0.037)	<0.05	-0.251 (-0.453, -0.048)	<0.05
Latin American vs Spanish	THE-G	Corticosteroid	-0.005 (-0.149, 0.139)	0.948	0.005 (-0.139, 0.149)	0.949
Latin American vs Spanish	E-S	Corticosteroid	-0.004 (-0.114, 0.106)	0.948	-0.011 (-0.121, 0.099)	0.847
Latin American vs Spanish	Total Cortisol	Corticosteroid	-0.004 (-0.106, 0.098)	0.939	-0.007 (-0.109, 0.096)	0.898
Latin American vs Spanish	5PD-G	Progestogen	-0.02 (-0.134, 0.095)	0.735	-0.025 (-0.14, 0.09)	0.67
Latin American vs Spanish	SG ratio Androgens	SG ratio	0.106 (-0.051, 0.263)	0.187	0.117 (-0.039, 0.274)	0.142
Latin American vs Spanish	5AD-diS_1	Androgen	0.173 (-0.024, 0.37)	0.084	0.179 (-0.018, 0.377)	0.075
Latin American vs Spanish	Total Estradiol	Estrogen	-0.143 (-0.388, 0.103)	0.254	-0.121 (-0.365, 0.123)	0.33
Latin American vs Spanish	11b-hydroxysteroid dehydrogenase type 2	phase I ratio	0.032 (-0.047, 0.111)	0.424	0.034 (-0.045, 0.114)	0.396
Latin American vs Spanish	Global aromatase	phase I ratio	-0.085 (-0.311, 0.141)	0.46	-0.066 (-0.289, 0.157)	0.561
Latin American vs Spanish	Global 17a-hydroxylase	phase I ratio	0.025 (-0.077, 0.126)	0.633	0.032 (-0.069, 0.132)	0.54
Latin American vs Spanish	17b-hydroxysteroid dehydrogenase (17bHSD)	phase I ratio	0.258 (-0.122, 0.639)	0.183	0.227 (-0.152, 0.606)	0.24
Latin American vs Spanish	Total Corticosterone	Corticosteroid	-0.023 (-0.126, 0.08)	0.667	-0.022 (-0.125, 0.081)	0.676
Latin American vs Spanish	PD-SG_4	Progestogen	-0.042 (-0.206, 0.123)	0.62	-0.055 (-0.221, 0.11)	0.511
Latin American vs Spanish	SG ratio Testosterone	SG ratio	0.118 (-0.049, 0.286)	0.167	0.131 (-0.034, 0.296)	0.12
Latin American vs Spanish	AN-S	Androgen	-0.011 (-0.26, 0.238)	0.932	0.008 (-0.24, 0.256)	0.951
Latin American vs Spanish	Total Estrogens	Estrogen	-0.077 (-0.224, 0.07)	0.302	-0.069 (-0.216, 0.078)	0.36
Latin American vs Spanish	T-G	Androgen	0.155 (-0.029, 0.338)	0.099	0.154 (-0.03, 0.339)	0.101
Latin American vs Spanish	Total Pregnenolone	Progestogen	-0.022 (-0.131, 0.087)	0.694	-0.026 (-0.136, 0.083)	0.635
Latin American vs Spanish	E2-S	Estrogen	0.1 (-0.131, 0.331)	0.396	0.091 (-0.14, 0.322)	0.441
Latin American vs Spanish	5AD-diS_2	Androgen	-0.052 (-0.192, 0.089)	0.472	-0.048 (-0.189, 0.093)	0.504
Latin American vs Spanish	SG ratio Progesterone	SG ratio	-0.155 (-0.341, 0.03)	0.101	-0.148 (-0.332, 0.036)	0.115
Latin American vs Spanish	21OH-5P-diS	Progestogen	-0.127 (-0.257, 0.003)	0.056	-0.121 (-0.252, 0.009)	0.069
Latin American vs Spanish	E4-SG	Estrogen	0.086 (-0.113, 0.285)	0.397	0.083 (-0.116, 0.283)	0.413
Latin American vs Spanish	A-S	Corticosteroid	-0.069 (-0.178, 0.039)	0.208	-0.068 (-0.177, 0.04)	0.217
Latin American vs Spanish	5PD-diS	Progestogen	0.074 (-0.078, 0.227)	0.338	0.071 (-0.082, 0.224)	0.364
Latin American vs Spanish	PD-diS_1	Progestogen	0.044 (-0.085, 0.172)	0.506	0.035 (-0.094, 0.164)	0.598
Latin American vs Spanish	PT-G	Progestogen	0.039 (-0.054, 0.133)	0.411	0.041 (-0.053, 0.135)	0.395
Latin American vs Spanish	Total 17-hydroxy-progesterone	Progestogen	0.052 (-0.04, 0.144)	0.271	0.053 (-0.04, 0.146)	0.262
Latin American vs Spanish	PD-diS_3	Progestogen	-0.02 (-0.204, 0.163)	0.828	-0.029 (-0.214, 0.155)	0.755
Latin American vs Spanish	Total Progestogens	Progestogen	-0.078 (-0.167, 0.01)	0.084	-0.08 (-0.169, 0.009)	0.076
Latin American vs Spanish	T-S	Androgen	0.137 (-0.083, 0.356)	0.222	0.131 (-0.09, 0.352)	0.245
Latin American vs Spanish	5PD-SG	Progestogen	-0.054 (-0.216, 0.108)	0.512	-0.062 (-0.225, 0.1)	0.452
Latin American vs Spanish	SG ratio Corticosteroids	SG ratio	0.018 (-0.105, 0.141)	0.775	0.022 (-0.101, 0.145)	0.728
Latin American vs Spanish	E3-G	Estrogen	-0.089 (-0.219, 0.041)	0.179	-0.084 (-0.215, 0.047)	0.209
Latin American vs Spanish	P450 aromatase	phase I ratio	-0.027 (-0.276, 0.221)	0.829	-0.034 (-0.282, 0.214)	0.787
Latin American vs Spanish	E1-S	Estrogen	-0.331 (-0.679, 0.017)	0.063	-0.306 (-0.652, 0.04)	0.083
Latin American vs Spanish	20bDHF-G	Corticosteroid	-0.11 (-0.277, 0.056)	0.194	-0.118 (-0.286, 0.049)	0.167
Latin American vs Spanish	20b-reductase	phase I ratio	-0.151 (-0.328, 0.027)	0.096	-0.158 (-0.336, 0.02)	0.082
Latin American vs Spanish	SG ratio Estrogens	SG ratio	-0.233 (-0.471, 0.004)	0.054	-0.222 (-0.459, 0.015)	0.066
Latin American vs Spanish	Etio-S	Androgen	0.074 (-0.143, 0.29)	0.504	0.085 (-0.132, 0.302)	0.443
Latin American vs Spanish	20a-reductase	phase I ratio	0.049 (-0.142, 0.241)	0.614	0.037 (-0.156, 0.229)	0.709
Latin American vs Spanish	SG ratio Cortisol	SG ratio	0.123 (-0.006, 0.252)	0.061	0.126 (-0.003, 0.255)	0.056
Latin American vs Spanish	SG ratio Estriol	SG ratio	-0.158 (-0.345, 0.029)	0.097	-0.157 (-0.344, 0.03)	0.1
Latin American vs Spanish	PD-SG_2	Progestogen	0.252 (-0.002, 0.506)	0.052	0.22 (-0.033, 0.472)	0.089
Latin American vs Spanish	11b-hydroxysteroid dehydrogenase type 1	phase I ratio	-0.032 (-0.111, 0.047)	0.424	-0.034 (-0.114, 0.045)	0.396
Latin American vs Spanish	16a-hydroxylase	phase I ratio	-0.174 (-0.447, 0.1)	0.213	-0.162 (-0.436, 0.111)	0.244
Latin American vs Spanish	E3-SG	Estrogen	0.085 (-0.106, 0.276)	0.383	0.082 (-0.11, 0.274)	0.402
Latin American vs Spanish	16OH-DHEAS_2	Androgen	-0.18 (-0.445, 0.085)	0.182	-0.169 (-0.436, 0.097)	0.212
Latin American vs Spanish	5a- reductase (SRD5As)	phase I ratio	0.071 (-0.042, 0.185)	0.216	0.064 (-0.049, 0.177)	0.267
Latin American vs Spanish	Andros-G	Androgen	-0.055 (-0.199, 0.088)	0.45	-0.057 (-0.201, 0.087)	0.436
Latin American vs Spanish	Total Testosterone	Androgen	-0.056 (-0.193, 0.082)	0.426	-0.052 (-0.19, 0.086)	0.458
Latin American vs Spanish	Total Androgens	Androgen	-0.006 (-0.131, 0.12)	0.93	0 (-0.127, 0.126)	0.994
Latin American vs Spanish	Total Corticosteroids	Corticosteroid	-0.006 (-0.101, 0.089)	0.907	-0.008 (-0.104, 0.087)	0.866
Latin American vs Spanish	E1-G	Estrogen	0.094 (-0.081, 0.269)	0.293	0.111 (-0.065, 0.286)	0.216
Latin American vs Spanish	Global CYP17	phase I ratio	0.044 (-0.095, 0.184)	0.532	0.049 (-0.09, 0.189)	0.487
Latin American vs Spanish	20aDHF-G	Corticosteroid	0.091 (-0.095, 0.277)	0.335	0.076 (-0.111, 0.263)	0.426
Latin American vs Spanish	Total DHEA	Androgen	0.083 (-0.078, 0.243)	0.313	0.09 (-0.072, 0.251)	0.277
Latin American vs Spanish	Cortolone-G_1	Corticosteroid	0.108 (-0.007, 0.222)	0.066	0.099 (-0.016, 0.213)	0.091
Latin American vs Spanish	Etio-G	Androgen	-0.171 (-0.35, 0.008)	0.061	-0.164 (-0.344, 0.016)	0.074
Latin American vs Spanish	B-S	Corticosteroid	0.002 (-0.123, 0.127)	0.975	0.003 (-0.123, 0.129)	0.963
Latin American vs Spanish	Global 21-hydroxylase	phase I ratio	0.1 (-0.004, 0.203)	0.06	0.098 (-0.007, 0.202)	0.066
Latin American vs Spanish	epiAN-S	Androgen	-0.113 (-0.395, 0.169)	0.43	-0.1 (-0.381, 0.181)	0.485
Latin American vs Spanish	Total Estriol	Estrogen	-0.064 (-0.192, 0.064)	0.327	-0.062 (-0.191, 0.067)	0.348
Latin American vs Spanish	5b-reductase + 3a- hydroxysteroid dehydrogenase	phase I ratio	0.099 (-0.017, 0.215)	0.095	0.108 (-0.007, 0.224)	0.066
Latin American vs Spanish	DHEA-S	Androgen	-0.16 (-0.541, 0.222)	0.412	-0.135 (-0.514, 0.245)	0.486
Latin American vs Spanish	F-S	Corticosteroid	0.144 (0.028, 0.259)	<0.05	0.143 (0.027, 0.259)	<0.05
Latin American vs Spanish	16OHDHEA-diS_1	Androgen	0.171 (-0.001, 0.342)	0.051	0.174 (0.002, 0.346)	<0.05
Latin American vs Spanish	PD_diS_2	Progestogen	0.208 (0.028, 0.387)	<0.05	0.198 (0.018, 0.378)	<0.05
Latin American vs Spanish	20DHE-G	Corticosteroid	0.227 (0.059, 0.394)	<0.01	0.201 (0.035, 0.368)	<0.05
Latin American vs Spanish	3b-hydroxysteroid dehydrogenase (3bHSD)	phase I ratio	0.304 (0.074, 0.535)	<0.01	0.291 (0.06, 0.522)	<0.05
Mild preeclampsia	SG ratio Progesterone	SG ratio	-0.685 (-1.121, -0.25)	<0.01	-0.745 (-1.176, -0.313)	<0.001
Mild preeclampsia	20DHE-G	Corticosteroid	0.665 (0.271, 1.059)	<0.001	0.671 (0.279, 1.063)	<0.001
Mild preeclampsia	5PD-SG	Progestogen	-0.207 (-0.591, 0.177)	0.289	-0.197 (-0.582, 0.189)	0.317
Mild preeclampsia	Global 3b-HSD	phase I ratio	0.101 (-0.059, 0.262)	0.215	0.097 (-0.063, 0.258)	0.235
Mild preeclampsia	5PD-diS	Progestogen	-0.299 (-0.658, 0.059)	0.102	-0.321 (-0.681, 0.039)	0.08
Mild preeclampsia	PT-G	Progestogen	0.205 (-0.016, 0.425)	0.069	0.208 (-0.014, 0.43)	0.067
Mild preeclampsia	SG ratio Estrogens	SG ratio	-0.322 (-0.886, 0.241)	0.262	-0.375 (-0.936, 0.187)	0.191
Mild preeclampsia	16OH-DHEAS_2	Androgen	-0.367 (-0.994, 0.26)	0.251	-0.366 (-0.997, 0.265)	0.255
Mild preeclampsia	E3-G	Estrogen	-0.176 (-0.484, 0.132)	0.262	-0.196 (-0.505, 0.113)	0.213
Mild preeclampsia	B-S	Corticosteroid	0.26 (-0.035, 0.554)	0.084	0.262 (-0.034, 0.558)	0.083
Mild preeclampsia	16OH-DHEAS_1	Androgen	-0.116 (-0.435, 0.203)	0.475	-0.105 (-0.425, 0.216)	0.522
Mild preeclampsia	PD-diS_1	Progestogen	-0.037 (-0.34, 0.267)	0.813	-0.045 (-0.349, 0.26)	0.773
Mild preeclampsia	11b-hydroxysteroid dehydrogenase type 2	phase I ratio	0.089 (-0.098, 0.275)	0.35	0.1 (-0.087, 0.287)	0.295
Mild preeclampsia	PD-SG_2	Progestogen	-0.077 (-0.677, 0.524)	0.802	-0.046 (-0.643, 0.552)	0.881
Mild preeclampsia	epiAN-S	Androgen	-0.099 (-0.764, 0.567)	0.771	-0.189 (-0.853, 0.475)	0.576
Mild preeclampsia	Global aromatase	phase I ratio	-0.401 (-0.933, 0.132)	0.14	-0.469 (-0.995, 0.058)	0.081
Mild preeclampsia	5a- reductase (SRD5As)	phase I ratio	0.233 (-0.034, 0.5)	0.087	0.228 (-0.039, 0.494)	0.094
Mild preeclampsia	Total Estrogens	Estrogen	-0.24 (-0.586, 0.106)	0.173	-0.27 (-0.617, 0.077)	0.127
Mild preeclampsia	THE-G	Corticosteroid	-0.039 (-0.378, 0.3)	0.821	-0.017 (-0.357, 0.322)	0.92
Mild preeclampsia	11b-hydroxysteroid dehydrogenase type 1	phase I ratio	-0.089 (-0.275, 0.098)	0.35	-0.1 (-0.287, 0.087)	0.295
Mild preeclampsia	PD-diS_3	Progestogen	0.259 (-0.174, 0.692)	0.241	0.283 (-0.153, 0.718)	0.203
Mild preeclampsia	16OHDHEA-diS_2	Androgen	-0.048 (-0.508, 0.413)	0.839	-0.027 (-0.487, 0.434)	0.909
Mild preeclampsia	16OHDHEA-diS_1	Androgen	-0.05 (-0.456, 0.355)	0.807	-0.043 (-0.449, 0.364)	0.837
Mild preeclampsia	E2-S	Estrogen	0.023 (-0.523, 0.57)	0.933	0.004 (-0.542, 0.55)	0.988
Mild preeclampsia	E4-SG	Estrogen	-0.219 (-0.688, 0.25)	0.359	-0.215 (-0.686, 0.256)	0.371
Mild preeclampsia	Global 21-hydroxylase	phase I ratio	0.175 (-0.07, 0.421)	0.161	0.181 (-0.065, 0.428)	0.149
Mild preeclampsia	P450 aromatase	phase I ratio	0.093 (-0.495, 0.68)	0.757	0.077 (-0.51, 0.664)	0.798
Mild preeclampsia	SG ratio Estriol	SG ratio	-0.27 (-0.712, 0.172)	0.231	-0.284 (-0.728, 0.16)	0.21
Mild preeclampsia	E1-G	Estrogen	0.279 (-0.134, 0.693)	0.185	0.259 (-0.154, 0.673)	0.219
Mild preeclampsia	Total Progesterone	Progestogen	0 (-0.209, 0.21)	0.998	0.005 (-0.206, 0.216)	0.962
Mild preeclampsia	Cortolone-G_2	Corticosteroid	0.096 (-0.219, 0.411)	0.549	0.125 (-0.191, 0.441)	0.438
Mild preeclampsia	20aDHF-G	Corticosteroid	0.061 (-0.378, 0.5)	0.786	0.066 (-0.375, 0.507)	0.768
Mild preeclampsia	Total Corticosteroids	Corticosteroid	0.194 (-0.03, 0.418)	0.089	0.208 (-0.017, 0.433)	0.069
Mild preeclampsia	Etio-S	Androgen	0.066 (-0.445, 0.576)	0.801	0.041 (-0.471, 0.553)	0.875
Mild preeclampsia	PD-G	Progestogen	0.067 (-0.143, 0.276)	0.532	0.076 (-0.135, 0.286)	0.48
Mild preeclampsia	PD-SG_4	Progestogen	-0.082 (-0.471, 0.307)	0.679	-0.096 (-0.486, 0.295)	0.63
Mild preeclampsia	Total 17-hydroxy-progesterone	Progestogen	0.2 (-0.018, 0.417)	0.072	0.204 (-0.015, 0.422)	0.068
Mild preeclampsia	Total DHEA	Androgen	-0.139 (-0.519, 0.241)	0.473	-0.147 (-0.529, 0.236)	0.451
Mild preeclampsia	T-G	Androgen	0.148 (-0.286, 0.583)	0.503	0.142 (-0.295, 0.579)	0.524
[truncated: 2,810 more rows]

## Sheet: TableS8
Table S8: Elastic Net (ENET) Bootstrap Coefficients for Determinants of Hormone Levels in the BiSC Cohort (Training Set, n = 577)
Family-determinant	Determinant	Steroid Hormone (SH) molecular features	Family hormone	ENET coeficient	Bootstrap
Fetuses	Sex of fetuses (Girl)	T-G	Androgen	0.0548668	1
Tobacco Smoke	Smoking (bef. preg)	T-G	Androgen	0	1
Tobacco Smoke	Smoking (3rd Trim)	T-G	Androgen	0.00240749	1
Tobacco Smoke	Smoking (during preg.)	T-G	Androgen	0	1
Tobacco Smoke	Cigarettes (3rd Trim): 1-10 cig/day	T-G	Androgen	0	1
Tobacco Smoke	Cigarettes (3rd Trim): >10 cig/day	T-G	Androgen	0	1
Tobacco Smoke	Cigarettes (1st Trim): 1-10 cig/day	T-G	Androgen	0	1
Tobacco Smoke	Cigarettes (1st Trim): >10 cig/day	T-G	Androgen	0	1
Tobacco Smoke	Passive smoking (3rd Trim)	T-G	Androgen	-0.0667702	1
PCOS	PCOS	T-G	Androgen	0	1
alcohol_category0.4-1g/day	Alcohol (2nd Trim): 0.4-1g/day vs none	T-G	Androgen	0	1
alcohol_category>1g/day	Alcohol (2nd Trim): >1d/day vs none	T-G	Androgen	0.79007	1
Physical activity	MVPA (1st Trim): >150 min/week	T-G	Androgen	0	1
Physical activity	MVPA (3rd Trim): >150 min/week	T-G	Androgen	-0.279757	1
Sleep	Sleep (1st Trim): More than 7h/day	T-G	Androgen	0	1
Sleep	Sleep (3rd Trim): More than 7h/day	T-G	Androgen	-0.0884939	1
Folic acid consumption	Folic acid sup	T-G	Androgen	0.202548	1
Depression	EPDS risk (3rd Trim): middle vs low	T-G	Androgen	0	1
Depression	EPDS risk (3rd Trim): high vs low	T-G	Androgen	0	1
Parity	Primiparous vs Nulliparous	T-G	Androgen	0	1
Parity	Multiparous vs Nulliparous	T-G	Androgen	0	1
Infertility	Fertility treatment	T-G	Androgen	0.274959	1
OC	Amniotic fluid (Polyhydramnios)	T-G	Androgen	-0.207761	1
OC	Mild preeclampsia	T-G	Androgen	0.148699	1
OC	Gestational hypertension	T-G	Androgen	0.0100286	1
OC	Type I diabetes	T-G	Androgen	0	1
OC	Gestational diabetes	T-G	Androgen	0.151029	1
Medication	Corticosteroid	T-G	Androgen	0.124059	1
Medication	Progesterone	T-G	Androgen	0.716014	1
Mother education	Secondary vs Primary	T-G	Androgen	0	1
Mother education	University vs Primary	T-G	Androgen	0	1
Ethnicity	Latin American vs Spanish	T-G	Androgen	0	1
Ethnicity	Others vs Spanish	T-G	Androgen	0	1
rs2300701_G_A	rs2300701_G_A	T-G	Androgen	0	1
rs806645_C_T	rs806645_C_T	T-G	Androgen	-0.000642012	1
rs1056836_G_C	rs1056836_G_C	T-G	Androgen	0	1
rs1264459_A_G	rs1264459_A_G	T-G	Androgen	0	1
rs1937863_A_G	rs1937863_A_G	T-G	Androgen	0.138556	1
rs743572_A_G	rs743572_A_G	T-G	Androgen	0	1
rs10046_G_A	rs10046_G_A	T-G	Androgen	0	1
rs28757184_G_A	rs28757184_G_A	T-G	Androgen	0	1
rs700518_T_C	rs700518_T_C	T-G	Androgen	0	1
rs6493497_G_A	rs6493497_G_A	T-G	Androgen	-0.0639381	1
Sleep	Sleep score (1st Trim)	T-G	Androgen	0.10504	1
Diet	Fat intake (2nd Trim)	T-G	Androgen	-0.0342209	1
Diet	Vitamin D intake (2nd Trim)	T-G	Androgen	0.00489421	1
Diet	aMED (2nd Trim)	T-G	Androgen	0	1
Depression	EPDS (3rd Trim)	T-G	Androgen	0	1
Stress	PSS (3rd Trim)	T-G	Androgen	-0.0144979	1
Anthropometry	BMI (3rd Trim)	T-G	Androgen	0.0484166	1
Age	Age	T-G	Androgen	0	1
Anthropometry	Weight gain (during preg.)	T-G	Androgen	0.0643111	1
Fetuses	Foetal weight (2nd Trim)	T-G	Androgen	0	1
Fetuses	Foetal weight (3rd Trim)	T-G	Androgen	0	1
Fetuses	Sex of fetuses (Girl)	T-G	Androgen	0.0450053	2
Tobacco Smoke	Smoking (bef. preg)	T-G	Androgen	0.23217	2
Tobacco Smoke	Smoking (3rd Trim)	T-G	Androgen	0	2
Tobacco Smoke	Smoking (during preg.)	T-G	Androgen	0	2
Tobacco Smoke	Cigarettes (3rd Trim): 1-10 cig/day	T-G	Androgen	-1.16692	2
Tobacco Smoke	Cigarettes (3rd Trim): >10 cig/day	T-G	Androgen	0	2
Tobacco Smoke	Cigarettes (1st Trim): 1-10 cig/day	T-G	Androgen	0	2
Tobacco Smoke	Cigarettes (1st Trim): >10 cig/day	T-G	Androgen	0	2
Tobacco Smoke	Passive smoking (3rd Trim)	T-G	Androgen	-0.201368	2
PCOS	PCOS	T-G	Androgen	-0.162896	2
alcohol_category0.4-1g/day	Alcohol (2nd Trim): 0.4-1g/day vs none	T-G	Androgen	0.13682	2
alcohol_category>1g/day	Alcohol (2nd Trim): >1d/day vs none	T-G	Androgen	0.450327	2
Physical activity	MVPA (1st Trim): >150 min/week	T-G	Androgen	-0.173125	2
Physical activity	MVPA (3rd Trim): >150 min/week	T-G	Androgen	-0.102863	2
Sleep	Sleep (1st Trim): More than 7h/day	T-G	Androgen	-0.239781	2
Sleep	Sleep (3rd Trim): More than 7h/day	T-G	Androgen	-0.153558	2
Folic acid consumption	Folic acid sup	T-G	Androgen	0.106707	2
Depression	EPDS risk (3rd Trim): middle vs low	T-G	Androgen	-0.00184466	2
Depression	EPDS risk (3rd Trim): high vs low	T-G	Androgen	0	2
Parity	Primiparous vs Nulliparous	T-G	Androgen	-0.0202922	2
Parity	Multiparous vs Nulliparous	T-G	Androgen	0	2
Infertility	Fertility treatment	T-G	Androgen	0	2
OC	Amniotic fluid (Polyhydramnios)	T-G	Androgen	-0.414581	2
OC	Mild preeclampsia	T-G	Androgen	0.394514	2
OC	Gestational hypertension	T-G	Androgen	0	2
OC	Type I diabetes	T-G	Androgen	-0.00939808	2
OC	Gestational diabetes	T-G	Androgen	0.163148	2
Medication	Corticosteroid	T-G	Androgen	0.675586	2
Medication	Progesterone	T-G	Androgen	0.454973	2
Mother education	Secondary vs Primary	T-G	Androgen	-0.187248	2
Mother education	University vs Primary	T-G	Androgen	0	2
Ethnicity	Latin American vs Spanish	T-G	Androgen	0	2
Ethnicity	Others vs Spanish	T-G	Androgen	0	2
rs2300701_G_A	rs2300701_G_A	T-G	Androgen	0.0598448	2
rs806645_C_T	rs806645_C_T	T-G	Androgen	-0.188148	2
rs1056836_G_C	rs1056836_G_C	T-G	Androgen	0.108913	2
rs1264459_A_G	rs1264459_A_G	T-G	Androgen	-0.0226761	2
rs1937863_A_G	rs1937863_A_G	T-G	Androgen	0.123021	2
rs743572_A_G	rs743572_A_G	T-G	Androgen	0.0313277	2
rs10046_G_A	rs10046_G_A	T-G	Androgen	0	2
rs28757184_G_A	rs28757184_G_A	T-G	Androgen	0	2
rs700518_T_C	rs700518_T_C	T-G	Androgen	-0.151757	2
rs6493497_G_A	rs6493497_G_A	T-G	Androgen	0	2
Sleep	Sleep score (1st Trim)	T-G	Androgen	0.0379851	2
Diet	Fat intake (2nd Trim)	T-G	Androgen	-0.0135643	2
Diet	Vitamin D intake (2nd Trim)	T-G	Androgen	0	2
Diet	aMED (2nd Trim)	T-G	Androgen	-0.0398775	2
Depression	EPDS (3rd Trim)	T-G	Androgen	-0.0173111	2
Stress	PSS (3rd Trim)	T-G	Androgen	-0.118496	2
Anthropometry	BMI (3rd Trim)	T-G	Androgen	0	2
Age	Age	T-G	Androgen	-0.0590544	2
Anthropometry	Weight gain (during preg.)	T-G	Androgen	0.131792	2
Fetuses	Foetal weight (2nd Trim)	T-G	Androgen	-0.0949463	2
Fetuses	Foetal weight (3rd Trim)	T-G	Androgen	0	2
Fetuses	Sex of fetuses (Girl)	T-G	Androgen	0	3
Tobacco Smoke	Smoking (bef. preg)	T-G	Androgen	0.207539	3
Tobacco Smoke	Smoking (3rd Trim)	T-G	Androgen	0	3
Tobacco Smoke	Smoking (during preg.)	T-G	Androgen	-0.0337313	3
Tobacco Smoke	Cigarettes (3rd Trim): 1-10 cig/day	T-G	Androgen	0	3
Tobacco Smoke	Cigarettes (3rd Trim): >10 cig/day	T-G	Androgen	0	3
Tobacco Smoke	Cigarettes (1st Trim): 1-10 cig/day	T-G	Androgen	0.331377	3
Tobacco Smoke	Cigarettes (1st Trim): >10 cig/day	T-G	Androgen	-0.043645	3
Tobacco Smoke	Passive smoking (3rd Trim)	T-G	Androgen	-0.0165766	3
PCOS	PCOS	T-G	Androgen	0	3
alcohol_category0.4-1g/day	Alcohol (2nd Trim): 0.4-1g/day vs none	T-G	Androgen	0.427125	3
alcohol_category>1g/day	Alcohol (2nd Trim): >1d/day vs none	T-G	Androgen	0.401093	3
Physical activity	MVPA (1st Trim): >150 min/week	T-G	Androgen	0	3
Physical activity	MVPA (3rd Trim): >150 min/week	T-G	Androgen	0	3
Sleep	Sleep (1st Trim): More than 7h/day	T-G	Androgen	-0.168602	3
Sleep	Sleep (3rd Trim): More than 7h/day	T-G	Androgen	0	3
Folic acid consumption	Folic acid sup	T-G	Androgen	0.0726355	3
Depression	EPDS risk (3rd Trim): middle vs low	T-G	Androgen	0	3
Depression	EPDS risk (3rd Trim): high vs low	T-G	Androgen	0.12469	3
Parity	Primiparous vs Nulliparous	T-G	Androgen	0	3
Parity	Multiparous vs Nulliparous	T-G	Androgen	0	3
Infertility	Fertility treatment	T-G	Androgen	0.0123295	3
OC	Amniotic fluid (Polyhydramnios)	T-G	Androgen	0	3
OC	Mild preeclampsia	T-G	Androgen	0.0945513	3
OC	Gestational hypertension	T-G	Androgen	0	3
OC	Type I diabetes	T-G	Androgen	0	3
OC	Gestational diabetes	T-G	Androgen	0.204461	3
Medication	Corticosteroid	T-G	Androgen	1.27542	3
Medication	Progesterone	T-G	Androgen	0.389094	3
Mother education	Secondary vs Primary	T-G	Androgen	0.021415	3
Mother education	University vs Primary	T-G	Androgen	-0.0778463	3
Ethnicity	Latin American vs Spanish	T-G	Androgen	0	3
Ethnicity	Others vs Spanish	T-G	Androgen	0	3
rs2300701_G_A	rs2300701_G_A	T-G	Androgen	0	3
rs806645_C_T	rs806645_C_T	T-G	Androgen	0	3
rs1056836_G_C	rs1056836_G_C	T-G	Androgen	0	3
rs1264459_A_G	rs1264459_A_G	T-G	Androgen	0	3
rs1937863_A_G	rs1937863_A_G	T-G	Androgen	0.00489669	3
rs743572_A_G	rs743572_A_G	T-G	Androgen	0	3
rs10046_G_A	rs10046_G_A	T-G	Androgen	0.0398004	3
rs28757184_G_A	rs28757184_G_A	T-G	Androgen	0	3
rs700518_T_C	rs700518_T_C	T-G	Androgen	0.00688849	3
rs6493497_G_A	rs6493497_G_A	T-G	Androgen	-0.0212352	3
Sleep	Sleep score (1st Trim)	T-G	Androgen	0	3
Diet	Fat intake (2nd Trim)	T-G	Androgen	-0.0340046	3
Diet	Vitamin D intake (2nd Trim)	T-G	Androgen	0	3
Diet	aMED (2nd Trim)	T-G	Androgen	0	3
Depression	EPDS (3rd Trim)	T-G	Androgen	0	3
Stress	PSS (3rd Trim)	T-G	Androgen	0	3
Anthropometry	BMI (3rd Trim)	T-G	Androgen	0.00542941	3
Age	Age	T-G	Androgen	0	3
Anthropometry	Weight gain (during preg.)	T-G	Androgen	0	3
Fetuses	Foetal weight (2nd Trim)	T-G	Androgen	0	3
Fetuses	Foetal weight (3rd Trim)	T-G	Androgen	0	3
Fetuses	Sex of fetuses (Girl)	T-G	Androgen	0.0177446	4
Tobacco Smoke	Smoking (bef. preg)	T-G	Androgen	0	4
Tobacco Smoke	Smoking (3rd Trim)	T-G	Androgen	0	4
Tobacco Smoke	Smoking (during preg.)	T-G	Androgen	0	4
Tobacco Smoke	Cigarettes (3rd Trim): 1-10 cig/day	T-G	Androgen	-0.270758	4
Tobacco Smoke	Cigarettes (3rd Trim): >10 cig/day	T-G	Androgen	0	4
Tobacco Smoke	Cigarettes (1st Trim): 1-10 cig/day	T-G	Androgen	0.0808271	4
Tobacco Smoke	Cigarettes (1st Trim): >10 cig/day	T-G	Androgen	0	4
Tobacco Smoke	Passive smoking (3rd Trim)	T-G	Androgen	0	4
PCOS	PCOS	T-G	Androgen	-0.321006	4
alcohol_category0.4-1g/day	Alcohol (2nd Trim): 0.4-1g/day vs none	T-G	Androgen	0.652121	4
alcohol_category>1g/day	Alcohol (2nd Trim): >1d/day vs none	T-G	Androgen	0	4
Physical activity	MVPA (1st Trim): >150 min/week	T-G	Androgen	0	4
Physical activity	MVPA (3rd Trim): >150 min/week	T-G	Androgen	-0.260924	4
Sleep	Sleep (1st Trim): More than 7h/day	T-G	Androgen	-0.127913	4
Sleep	Sleep (3rd Trim): More than 7h/day	T-G	Androgen	0.0842079	4
Folic acid consumption	Folic acid sup	T-G	Androgen	0.178594	4
Depression	EPDS risk (3rd Trim): middle vs low	T-G	Androgen	0	4
Depression	EPDS risk (3rd Trim): high vs low	T-G	Androgen	0.227687	4
Parity	Primiparous vs Nulliparous	T-G	Androgen	0.114609	4
Parity	Multiparous vs Nulliparous	T-G	Androgen	0	4
Infertility	Fertility treatment	T-G	Androgen	-0.248915	4
OC	Amniotic fluid (Polyhydramnios)	T-G	Androgen	0.0214661	4
OC	Mild preeclampsia	T-G	Androgen	0	4
OC	Gestational hypertension	T-G	Androgen	-0.257827	4
OC	Type I diabetes	T-G	Androgen	-0.483103	4
OC	Gestational diabetes	T-G	Androgen	0.386927	4
Medication	Corticosteroid	T-G	Androgen	0.611188	4
Medication	Progesterone	T-G	Androgen	1.53173	4
Mother education	Secondary vs Primary	T-G	Androgen	0	4
Mother education	University vs Primary	T-G	Androgen	-0.130732	4
Ethnicity	Latin American vs Spanish	T-G	Androgen	0.0639974	4
Ethnicity	Others vs Spanish	T-G	Androgen	-0.342332	4
rs2300701_G_A	rs2300701_G_A	T-G	Androgen	-0.00635785	4
rs806645_C_T	rs806645_C_T	T-G	Androgen	0	4
rs1056836_G_C	rs1056836_G_C	T-G	Androgen	0	4
rs1264459_A_G	rs1264459_A_G	T-G	Androgen	0.0187071	4
rs1937863_A_G	rs1937863_A_G	T-G	Androgen	-0.0517387	4
rs743572_A_G	rs743572_A_G	T-G	Androgen	0.058574	4
rs10046_G_A	rs10046_G_A	T-G	Androgen	0	4
rs28757184_G_A	rs28757184_G_A	T-G	Androgen	-0.0361419	4
rs700518_T_C	rs700518_T_C	T-G	Androgen	0	4
rs6493497_G_A	rs6493497_G_A	T-G	Androgen	-0.264301	4
Sleep	Sleep score (1st Trim)	T-G	Androgen	-0.082606	4
Diet	Fat intake (2nd Trim)	T-G	Androgen	-0.0205269	4
Diet	Vitamin D intake (2nd Trim)	T-G	Androgen	0.00710031	4
Diet	aMED (2nd Trim)	T-G	Androgen	0	4
Depression	EPDS (3rd Trim)	T-G	Androgen	-0.0122608	4
Stress	PSS (3rd Trim)	T-G	Androgen	-0.0748128	4
Anthropometry	BMI (3rd Trim)	T-G	Androgen	0	4
Age	Age	T-G	Androgen	-0.0109719	4
Anthropometry	Weight gain (during preg.)	T-G	Androgen	0.0395208	4
Fetuses	Foetal weight (2nd Trim)	T-G	Androgen	-0.140432	4
Fetuses	Foetal weight (3rd Trim)	T-G	Androgen	0.0475686	4
Fetuses	Sex of fetuses (Girl)	T-G	Androgen	0	5
Tobacco Smoke	Smoking (bef. preg)	T-G	Androgen	0.0414924	5
Tobacco Smoke	Smoking (3rd Trim)	T-G	Androgen	0	5
Tobacco Smoke	Smoking (during preg.)	T-G	Androgen	0.303703	5
Tobacco Smoke	Cigarettes (3rd Trim): 1-10 cig/day	T-G	Androgen	-0.531293	5
Tobacco Smoke	Cigarettes (3rd Trim): >10 cig/day	T-G	Androgen	-0.0126473	5
Tobacco Smoke	Cigarettes (1st Trim): 1-10 cig/day	T-G	Androgen	0.192607	5
Tobacco Smoke	Cigarettes (1st Trim): >10 cig/day	T-G	Androgen	-0.13212	5
Tobacco Smoke	Passive smoking (3rd Trim)	T-G	Androgen	-0.16872	5
PCOS	PCOS	T-G	Androgen	-0.224764	5
alcohol_category0.4-1g/day	Alcohol (2nd Trim): 0.4-1g/day vs none	T-G	Androgen	0.485392	5
alcohol_category>1g/day	Alcohol (2nd Trim): >1d/day vs none	T-G	Androgen	0.864677	5
Physical activity	MVPA (1st Trim): >150 min/week	T-G	Androgen	-0.0193384	5
Physical activity	MVPA (3rd Trim): >150 min/week	T-G	Androgen	-0.127834	5
Sleep	Sleep (1st Trim): More than 7h/day	T-G	Androgen	-0.102618	5
Sleep	Sleep (3rd Trim): More than 7h/day	T-G	Androgen	-0.0798913	5
Folic acid consumption	Folic acid sup	T-G	Androgen	0.140116	5
Depression	EPDS risk (3rd Trim): middle vs low	T-G	Androgen	-0.126364	5
Depression	EPDS risk (3rd Trim): high vs low	T-G	Androgen	0	5
Parity	Primiparous vs Nulliparous	T-G	Androgen	0	5
Parity	Multiparous vs Nulliparous	T-G	Androgen	0	5
Infertility	Fertility treatment	T-G	Androgen	0	5
OC	Amniotic fluid (Polyhydramnios)	T-G	Androgen	-0.511527	5
OC	Mild preeclampsia	T-G	Androgen	0.143887	5
OC	Gestational hypertension	T-G	Androgen	0.185185	5
OC	Type I diabetes	T-G	Androgen	-0.0371191	5
OC	Gestational diabetes	T-G	Androgen	0.378682	5
Medication	Corticosteroid	T-G	Androgen	1.15585	5
Medication	Progesterone	T-G	Androgen	0	5
Mother education	Secondary vs Primary	T-G	Androgen	-0.0679949	5
Mother education	University vs Primary	T-G	Androgen	0	5
Ethnicity	Latin American vs Spanish	T-G	Androgen	0.148932	5
Ethnicity	Others vs Spanish	T-G	Androgen	-0.100395	5
rs2300701_G_A	rs2300701_G_A	T-G	Androgen	0	5
rs806645_C_T	rs806645_C_T	T-G	Androgen	-0.066961	5
rs1056836_G_C	rs1056836_G_C	T-G	Androgen	0	5
rs1264459_A_G	rs1264459_A_G	T-G	Androgen	0	5
rs1937863_A_G	rs1937863_A_G	T-G	Androgen	0.0391728	5
rs743572_A_G	rs743572_A_G	T-G	Androgen	0.163741	5
rs10046_G_A	rs10046_G_A	T-G	Androgen	0	5
rs28757184_G_A	rs28757184_G_A	T-G	Androgen	0.0734126	5
rs700518_T_C	rs700518_T_C	T-G	Androgen	0	5
rs6493497_G_A	rs6493497_G_A	T-G	Androgen	-0.230935	5
Sleep	Sleep score (1st Trim)	T-G	Androgen	0	5
Diet	Fat intake (2nd Trim)	T-G	Androgen	0	5
Diet	Vitamin D intake (2nd Trim)	T-G	Androgen	-0.0374882	5
Diet	aMED (2nd Trim)	T-G	Androgen	-0.0597131	5
Depression	EPDS (3rd Trim)	T-G	Androgen	-0.000443633	5
Stress	PSS (3rd Trim)	T-G	Androgen	0	5
Anthropometry	BMI (3rd Trim)	T-G	Androgen	-0.100139	5
Age	Age	T-G	Androgen	0.055731	5
Anthropometry	Weight gain (during preg.)	T-G	Androgen	0.0305639	5
Fetuses	Foetal weight (2nd Trim)	T-G	Androgen	-0.00926829	5
Fetuses	Foetal weight (3rd Trim)	T-G	Androgen	-0.0560146	5
Fetuses	Sex of fetuses (Girl)	T-G	Androgen	0.0218141	6
Tobacco Smoke	Smoking (bef. preg)	T-G	Androgen	0	6
Tobacco Smoke	Smoking (3rd Trim)	T-G	Androgen	0	6
Tobacco Smoke	Smoking (during preg.)	T-G	Androgen	0.116683	6
Tobacco Smoke	Cigarettes (3rd Trim): 1-10 cig/day	T-G	Androgen	0	6
Tobacco Smoke	Cigarettes (3rd Trim): >10 cig/day	T-G	Androgen	0	6
Tobacco Smoke	Cigarettes (1st Trim): 1-10 cig/day	T-G	Androgen	0	6
Tobacco Smoke	Cigarettes (1st Trim): >10 cig/day	T-G	Androgen	0	6
Tobacco Smoke	Passive smoking (3rd Trim)	T-G	Androgen	-0.0105974	6
PCOS	PCOS	T-G	Androgen	-0.152312	6
alcohol_category0.4-1g/day	Alcohol (2nd Trim): 0.4-1g/day vs none	T-G	Androgen	0	6
alcohol_category>1g/day	Alcohol (2nd Trim): >1d/day vs none	T-G	Androgen	0	6
Physical activity	MVPA (1st Trim): >150 min/week	T-G	Androgen	0	6
Physical activity	MVPA (3rd Trim): >150 min/week	T-G	Androgen	0	6
Sleep	Sleep (1st Trim): More than 7h/day	T-G	Androgen	-0.263891	6
Sleep	Sleep (3rd Trim): More than 7h/day	T-G	Androgen	0	6
Folic acid consumption	Folic acid sup	T-G	Androgen	0.185345	6
Depression	EPDS risk (3rd Trim): middle vs low	T-G	Androgen	0.015644	6
Depression	EPDS risk (3rd Trim): high vs low	T-G	Androgen	-0.189809	6
Parity	Primiparous vs Nulliparous	T-G	Androgen	0	6
Parity	Multiparous vs Nulliparous	T-G	Androgen	0	6
Infertility	Fertility treatment	T-G	Androgen	0	6
OC	Amniotic fluid (Polyhydramnios)	T-G	Androgen	0	6
OC	Mild preeclampsia	T-G	Androgen	0	6
OC	Gestational hypertension	T-G	Androgen	0	6
OC	Type I diabetes	T-G	Androgen	0	6
OC	Gestational diabetes	T-G	Androgen	0.308098	6
Medication	Corticosteroid	T-G	Androgen	-0.0755055	6
Medication	Progesterone	T-G	Androgen	0.420369	6
Mother education	Secondary vs Primary	T-G	Androgen	0	6
Mother education	University vs Primary	T-G	Androgen	0	6
Ethnicity	Latin American vs Spanish	T-G	Androgen	0	6
Ethnicity	Others vs Spanish	T-G	Androgen	0	6
rs2300701_G_A	rs2300701_G_A	T-G	Androgen	0	6
rs806645_C_T	rs806645_C_T	T-G	Androgen	-0.0689223	6
rs1056836_G_C	rs1056836_G_C	T-G	Androgen	0	6
rs1264459_A_G	rs1264459_A_G	T-G	Androgen	0	6
rs1937863_A_G	rs1937863_A_G	T-G	Androgen	0.103961	6
rs743572_A_G	rs743572_A_G	T-G	Androgen	0.10333	6
rs10046_G_A	rs10046_G_A	T-G	Androgen	0.0186081	6
rs28757184_G_A	rs28757184_G_A	T-G	Androgen	-0.00199461	6
rs700518_T_C	rs700518_T_C	T-G	Androgen	0.0194753	6
rs6493497_G_A	rs6493497_G_A	T-G	Androgen	-0.0831481	6
Sleep	Sleep score (1st Trim)	T-G	Androgen	0.0383772	6
Diet	Fat intake (2nd Trim)	T-G	Androgen	0	6
Diet	Vitamin D intake (2nd Trim)	T-G	Androgen	0	6
Diet	aMED (2nd Trim)	T-G	Androgen	-0.0143465	6
Depression	EPDS (3rd Trim)	T-G	Androgen	0	6
Stress	PSS (3rd Trim)	T-G	Androgen	0	6
Anthropometry	BMI (3rd Trim)	T-G	Androgen	-0.012223	6
Age	Age	T-G	Androgen	-0.113356	6
Anthropometry	Weight gain (during preg.)	T-G	Androgen	0.0506965	6
Fetuses	Foetal weight (2nd Trim)	T-G	Androgen	-0.0464852	6
Fetuses	Foetal weight (3rd Trim)	T-G	Androgen	0.0073288	6
Fetuses	Sex of fetuses (Girl)	T-G	Androgen	1.56721e-05	7
Tobacco Smoke	Smoking (bef. preg)	T-G	Androgen	0.0994949	7
Tobacco Smoke	Smoking (3rd Trim)	T-G	Androgen	0	7
Tobacco Smoke	Smoking (during preg.)	T-G	Androgen	0	7
Tobacco Smoke	Cigarettes (3rd Trim): 1-10 cig/day	T-G	Androgen	0	7
Tobacco Smoke	Cigarettes (3rd Trim): >10 cig/day	T-G	Androgen	-0.0711512	7
Tobacco Smoke	Cigarettes (1st Trim): 1-10 cig/day	T-G	Androgen	0	7
Tobacco Smoke	Cigarettes (1st Trim): >10 cig/day	T-G	Androgen	0	7
Tobacco Smoke	Passive smoking (3rd Trim)	T-G	Androgen	-0.0169777	7
PCOS	PCOS	T-G	Androgen	-0.322737	7
alcohol_category0.4-1g/day	Alcohol (2nd Trim): 0.4-1g/day vs none	T-G	Androgen	0.277816	7
alcohol_category>1g/day	Alcohol (2nd Trim): >1d/day vs none	T-G	Androgen	0.520387	7
Physical activity	MVPA (1st Trim): >150 min/week	T-G	Androgen	0	7
Physical activity	MVPA (3rd Trim): >150 min/week	T-G	Androgen	-0.00575315	7
Sleep	Sleep (1st Trim): More than 7h/day	T-G	Androgen	0	7
Sleep	Sleep (3rd Trim): More than 7h/day	T-G	Androgen	0	7
Folic acid consumption	Folic acid sup	T-G	Androgen	0.0887679	7
Depression	EPDS risk (3rd Trim): middle vs low	T-G	Androgen	0.0428307	7
Depression	EPDS risk (3rd Trim): high vs low	T-G	Androgen	0.387768	7
Parity	Primiparous vs Nulliparous	T-G	Androgen	-0.0972772	7
Parity	Multiparous vs Nulliparous	T-G	Androgen	-0.154736	7
Infertility	Fertility treatment	T-G	Androgen	0.300146	7
OC	Amniotic fluid (Polyhydramnios)	T-G	Androgen	-0.191972	7
OC	Mild preeclampsia	T-G	Androgen	-0.410482	7
OC	Gestational hypertension	T-G	Androgen	0	7
OC	Type I diabetes	T-G	Androgen	-0.180652	7
OC	Gestational diabetes	T-G	Androgen	0.191383	7
Medication	Corticosteroid	T-G	Androgen	1.12489	7
Medication	Progesterone	T-G	Androgen	0	7
Mother education	Secondary vs Primary	T-G	Androgen	0	7
Mother education	University vs Primary	T-G	Androgen	0	7
Ethnicity	Latin American vs Spanish	T-G	Androgen	0	7
Ethnicity	Others vs Spanish	T-G	Androgen	-0.0469026	7
rs2300701_G_A	rs2300701_G_A	T-G	Androgen	-0.0542309	7
rs806645_C_T	rs806645_C_T	T-G	Androgen	-0.181064	7
rs1056836_G_C	rs1056836_G_C	T-G	Androgen	0	7
rs1264459_A_G	rs1264459_A_G	T-G	Androgen	0.0831983	7
rs1937863_A_G	rs1937863_A_G	T-G	Androgen	0	7
rs743572_A_G	rs743572_A_G	T-G	Androgen	0	7
rs10046_G_A	rs10046_G_A	T-G	Androgen	0.00611102	7
rs28757184_G_A	rs28757184_G_A	T-G	Androgen	0	7
rs700518_T_C	rs700518_T_C	T-G	Androgen	0	7
rs6493497_G_A	rs6493497_G_A	T-G	Androgen	-0.106739	7
Sleep	Sleep score (1st Trim)	T-G	Androgen	0	7
Diet	Fat intake (2nd Trim)	T-G	Androgen	-0.0717548	7
Diet	Vitamin D intake (2nd Trim)	T-G	Androgen	0.0182688	7
Diet	aMED (2nd Trim)	T-G	Androgen	0	7
Depression	EPDS (3rd Trim)	T-G	Androgen	0	7
Stress	PSS (3rd Trim)	T-G	Androgen	0	7
Anthropometry	BMI (3rd Trim)	T-G	Androgen	0	7
Age	Age	T-G	Androgen	-0.0536314	7
Anthropometry	Weight gain (during preg.)	T-G	Androgen	0.0211837	7
Fetuses	Foetal weight (2nd Trim)	T-G	Androgen	-0.146292	7
Fetuses	Foetal weight (3rd Trim)	T-G	Androgen	0	7
Fetuses	Sex of fetuses (Girl)	T-G	Androgen	0.0143072	8
Tobacco Smoke	Smoking (bef. preg)	T-G	Androgen	0.0480158	8
Tobacco Smoke	Smoking (3rd Trim)	T-G	Androgen	0.0399651	8
Tobacco Smoke	Smoking (during preg.)	T-G	Androgen	0.0370477	8
Tobacco Smoke	Cigarettes (3rd Trim): 1-10 cig/day	T-G	Androgen	0	8
Tobacco Smoke	Cigarettes (3rd Trim): >10 cig/day	T-G	Androgen	0	8
Tobacco Smoke	Cigarettes (1st Trim): 1-10 cig/day	T-G	Androgen	0.228433	8
Tobacco Smoke	Cigarettes (1st Trim): >10 cig/day	T-G	Androgen	0.297339	8
Tobacco Smoke	Passive smoking (3rd Trim)	T-G	Androgen	0	8
PCOS	PCOS	T-G	Androgen	-0.200558	8
alcohol_category0.4-1g/day	Alcohol (2nd Trim): 0.4-1g/day vs none	T-G	Androgen	0.32532	8
alcohol_category>1g/day	Alcohol (2nd Trim): >1d/day vs none	T-G	Androgen	0.42006	8
Physical activity	MVPA (1st Trim): >150 min/week	T-G	Androgen	-0.0264876	8
Physical activity	MVPA (3rd Trim): >150 min/week	T-G	Androgen	-0.107061	8
Sleep	Sleep (1st Trim): More than 7h/day	T-G	Androgen	-0.0124389	8
Sleep	Sleep (3rd Trim): More than 7h/day	T-G	Androgen	0	8
Folic acid consumption	Folic acid sup	T-G	Androgen	0.0336465	8
Depression	EPDS risk (3rd Trim): middle vs low	T-G	Androgen	0	8
Depression	EPDS risk (3rd Trim): high vs low	T-G	Androgen	0	8
Parity	Primiparous vs Nulliparous	T-G	Androgen	0	8
Parity	Multiparous vs Nulliparous	T-G	Androgen	0	8
Infertility	Fertility treatment	T-G	Androgen	0	8
OC	Amniotic fluid (Polyhydramnios)	T-G	Androgen	0	8
OC	Mild preeclampsia	T-G	Androgen	0	8
OC	Gestational hypertension	T-G	Androgen	0	8
OC	Type I diabetes	T-G	Androgen	0	8
OC	Gestational diabetes	T-G	Androgen	0	8
Medication	Corticosteroid	T-G	Androgen	0	8
Medication	Progesterone	T-G	Androgen	0	8
Mother education	Secondary vs Primary	T-G	Androgen	0	8
Mother education	University vs Primary	T-G	Androgen	0	8
Ethnicity	Latin American vs Spanish	T-G	Androgen	0	8
Ethnicity	Others vs Spanish	T-G	Androgen	-0.34721	8
rs2300701_G_A	rs2300701_G_A	T-G	Androgen	0	8
rs806645_C_T	rs806645_C_T	T-G	Androgen	-0.165584	8
rs1056836_G_C	rs1056836_G_C	T-G	Androgen	0	8
rs1264459_A_G	rs1264459_A_G	T-G	Androgen	0	8
rs1937863_A_G	rs1937863_A_G	T-G	Androgen	0.0047785	8
rs743572_A_G	rs743572_A_G	T-G	Androgen	0	8
rs10046_G_A	rs10046_G_A	T-G	Androgen	0	8
rs28757184_G_A	rs28757184_G_A	T-G	Androgen	0.0371739	8
rs700518_T_C	rs700518_T_C	T-G	Androgen	0	8
rs6493497_G_A	rs6493497_G_A	T-G	Androgen	-0.164883	8
Sleep	Sleep score (1st Trim)	T-G	Androgen	0	8
Diet	Fat intake (2nd Trim)	T-G	Androgen	0	8
Diet	Vitamin D intake (2nd Trim)	T-G	Androgen	-0.00313049	8
Diet	aMED (2nd Trim)	T-G	Androgen	-0.0290958	8
Depression	EPDS (3rd Trim)	T-G	Androgen	0	8
Stress	PSS (3rd Trim)	T-G	Androgen	-0.0446348	8
Anthropometry	BMI (3rd Trim)	T-G	Androgen	0	8
Age	Age	T-G	Androgen	0	8
Anthropometry	Weight gain (during preg.)	T-G	Androgen	0.0574127	8
Fetuses	Foetal weight (2nd Trim)	T-G	Androgen	-0.1069	8
Fetuses	Foetal weight (3rd Trim)	T-G	Androgen	0	8
Fetuses	Sex of fetuses (Girl)	T-G	Androgen	0.0300906	9
Tobacco Smoke	Smoking (bef. preg)	T-G	Androgen	0.0180356	9
Tobacco Smoke	Smoking (3rd Trim)	T-G	Androgen	0	9
Tobacco Smoke	Smoking (during preg.)	T-G	Androgen	0	9
Tobacco Smoke	Cigarettes (3rd Trim): 1-10 cig/day	T-G	Androgen	0.126995	9
Tobacco Smoke	Cigarettes (3rd Trim): >10 cig/day	T-G	Androgen	0	9
Tobacco Smoke	Cigarettes (1st Trim): 1-10 cig/day	T-G	Androgen	0	9
Tobacco Smoke	Cigarettes (1st Trim): >10 cig/day	T-G	Androgen	0.00419701	9
Tobacco Smoke	Passive smoking (3rd Trim)	T-G	Androgen	-0.0164765	9
PCOS	PCOS	T-G	Androgen	0	9
alcohol_category0.4-1g/day	Alcohol (2nd Trim): 0.4-1g/day vs none	T-G	Androgen	0.251218	9
alcohol_category>1g/day	Alcohol (2nd Trim): >1d/day vs none	T-G	Androgen	0.662144	9
Physical activity	MVPA (1st Trim): >150 min/week	T-G	Androgen	0	9
Physical activity	MVPA (3rd Trim): >150 min/week	T-G	Androgen	-0.0427984	9
Sleep	Sleep (1st Trim): More than 7h/day	T-G	Androgen	0	9
Sleep	Sleep (3rd Trim): More than 7h/day	T-G	Androgen	0	9
Folic acid consumption	Folic acid sup	T-G	Androgen	0	9
Depression	EPDS risk (3rd Trim): middle vs low	T-G	Androgen	0.133945	9
Depression	EPDS risk (3rd Trim): high vs low	T-G	Androgen	0	9
Parity	Primiparous vs Nulliparous	T-G	Androgen	0	9
Parity	Multiparous vs Nulliparous	T-G	Androgen	0	9
Infertility	Fertility treatment	T-G	Androgen	0	9
OC	Amniotic fluid (Polyhydramnios)	T-G	Androgen	0	9
OC	Mild preeclampsia	T-G	Androgen	0.173438	9
OC	Gestational hypertension	T-G	Androgen	0	9
OC	Type I diabetes	T-G	Androgen	0	9
OC	Gestational diabetes	T-G	Androgen	0.420634	9
Medication	Corticosteroid	T-G	Androgen	0.614436	9
Medication	Progesterone	T-G	Androgen	0	9
Mother education	Secondary vs Primary	T-G	Androgen	0	9
Mother education	University vs Primary	T-G	Androgen	-0.0457541	9
Ethnicity	Latin American vs Spanish	T-G	Androgen	0	9
Ethnicity	Others vs Spanish	T-G	Androgen	0	9
rs2300701_G_A	rs2300701_G_A	T-G	Androgen	-0.0565839	9
rs806645_C_T	rs806645_C_T	T-G	Androgen	0	9
rs1056836_G_C	rs1056836_G_C	T-G	Androgen	0	9
rs1264459_A_G	rs1264459_A_G	T-G	Androgen	-0.0552335	9
rs1937863_A_G	rs1937863_A_G	T-G	Androgen	0.157112	9
rs743572_A_G	rs743572_A_G	T-G	Androgen	0.0903837	9
rs10046_G_A	rs10046_G_A	T-G	Androgen	0	9
rs28757184_G_A	rs28757184_G_A	T-G	Androgen	0	9
rs700518_T_C	rs700518_T_C	T-G	Androgen	0	9
rs6493497_G_A	rs6493497_G_A	T-G	Androgen	-0.0247858	9
Sleep	Sleep score (1st Trim)	T-G	Androgen	0	9
Diet	Fat intake (2nd Trim)	T-G	Androgen	0	9
Diet	Vitamin D intake (2nd Trim)	T-G	Androgen	0.0130969	9
Diet	aMED (2nd Trim)	T-G	Androgen	-0.00271959	9
Depression	EPDS (3rd Trim)	T-G	Androgen	0	9
Stress	PSS (3rd Trim)	T-G	Androgen	0	9
Anthropometry	BMI (3rd Trim)	T-G	Androgen	0.0111583	9
Age	Age	T-G	Androgen	0	9
Anthropometry	Weight gain (during preg.)	T-G	Androgen	0.0374387	9
Fetuses	Foetal weight (2nd Trim)	T-G	Androgen	-0.119938	9
Fetuses	Foetal weight (3rd Trim)	T-G	Androgen	-0.0230293	9
Fetuses	Sex of fetuses (Girl)	T-G	Androgen	0.0473931	10
Tobacco Smoke	Smoking (bef. preg)	T-G	Androgen	0.0798239	10
Tobacco Smoke	Smoking (3rd Trim)	T-G	Androgen	-0.0692062	10
Tobacco Smoke	Smoking (during preg.)	T-G	Androgen	0	10
Tobacco Smoke	Cigarettes (3rd Trim): 1-10 cig/day	T-G	Androgen	0	10
Tobacco Smoke	Cigarettes (3rd Trim): >10 cig/day	T-G	Androgen	0	10
Tobacco Smoke	Cigarettes (1st Trim): 1-10 cig/day	T-G	Androgen	0	10
Tobacco Smoke	Cigarettes (1st Trim): >10 cig/day	T-G	Androgen	0	10
Tobacco Smoke	Passive smoking (3rd Trim)	T-G	Androgen	0	10
PCOS	PCOS	T-G	Androgen	0	10
alcohol_category0.4-1g/day	Alcohol (2nd Trim): 0.4-1g/day vs none	T-G	Androgen	0	10
alcohol_category>1g/day	Alcohol (2nd Trim): >1d/day vs none	T-G	Androgen	0	10
Physical activity	MVPA (1st Trim): >150 min/week	T-G	Androgen	0	10
Physical activity	MVPA (3rd Trim): >150 min/week	T-G	Androgen	-0.0518294	10
Sleep	Sleep (1st Trim): More than 7h/day	T-G	Androgen	-0.0303113	10
Sleep	Sleep (3rd Trim): More than 7h/day	T-G	Androgen	0	10
Folic acid consumption	Folic acid sup	T-G	Androgen	0.130143	10
Depression	EPDS risk (3rd Trim): middle vs low	T-G	Androgen	0	10
Depression	EPDS risk (3rd Trim): high vs low	T-G	Androgen	0.421296	10
Parity	Primiparous vs Nulliparous	T-G	Androgen	0	10
Parity	Multiparous vs Nulliparous	T-G	Androgen	-0.00377044	10
Infertility	Fertility treatment	T-G	Androgen	0	10
OC	Amniotic fluid (Polyhydramnios)	T-G	Androgen	-0.125731	10
OC	Mild preeclampsia	T-G	Androgen	0.0888818	10
OC	Gestational hypertension	T-G	Androgen	0	10
OC	Type I diabetes	T-G	Androgen	0	10
OC	Gestational diabetes	T-G	Androgen	0.246238	10
Medication	Corticosteroid	T-G	Androgen	0	10
Medication	Progesterone	T-G	Androgen	0.677574	10
Mother education	Secondary vs Primary	T-G	Androgen	0.023182	10
Mother education	University vs Primary	T-G	Androgen	0	10
Ethnicity	Latin American vs Spanish	T-G	Androgen	0.119225	10
Ethnicity	Others vs Spanish	T-G	Androgen	-0.236193	10
rs2300701_G_A	rs2300701_G_A	T-G	Androgen	-0.0845115	10
rs806645_C_T	rs806645_C_T	T-G	Androgen	0	10
rs1056836_G_C	rs1056836_G_C	T-G	Androgen	0	10
rs1264459_A_G	rs1264459_A_G	T-G	Androgen	0	10
rs1937863_A_G	rs1937863_A_G	T-G	Androgen	0.026945	10
rs743572_A_G	rs743572_A_G	T-G	Androgen	0.139225	10
rs10046_G_A	rs10046_G_A	T-G	Androgen	0.0558493	10
rs28757184_G_A	rs28757184_G_A	T-G	Androgen	0.0676996	10
rs700518_T_C	rs700518_T_C	T-G	Androgen	0	10
rs6493497_G_A	rs6493497_G_A	T-G	Androgen	-0.100997	10
Sleep	Sleep score (1st Trim)	T-G	Androgen	0	10
Diet	Fat intake (2nd Trim)	T-G	Androgen	0	10
Diet	Vitamin D intake (2nd Trim)	T-G	Androgen	0	10
Diet	aMED (2nd Trim)	T-G	Androgen	0	10
Depression	EPDS (3rd Trim)	T-G	Androgen	0	10
Stress	PSS (3rd Trim)	T-G	Androgen	0	10
Anthropometry	BMI (3rd Trim)	T-G	Androgen	0	10
Age	Age	T-G	Androgen	0	10
Anthropometry	Weight gain (during preg.)	T-G	Androgen	0.0850166	10
Fetuses	Foetal weight (2nd Trim)	T-G	Androgen	-0.0648026	10
Fetuses	Foetal weight (3rd Trim)	T-G	Androgen	0	10
Fetuses	Sex of fetuses (Girl)	T-G	Androgen	0	11
Tobacco Smoke	Smoking (bef. preg)	T-G	Androgen	0	11
Tobacco Smoke	Smoking (3rd Trim)	T-G	Androgen	0	11
Tobacco Smoke	Smoking (during preg.)	T-G	Androgen	0	11
Tobacco Smoke	Cigarettes (3rd Trim): 1-10 cig/day	T-G	Androgen	-0.0220031	11
Tobacco Smoke	Cigarettes (3rd Trim): >10 cig/day	T-G	Androgen	0	11
Tobacco Smoke	Cigarettes (1st Trim): 1-10 cig/day	T-G	Androgen	0	11
Tobacco Smoke	Cigarettes (1st Trim): >10 cig/day	T-G	Androgen	0	11
Tobacco Smoke	Passive smoking (3rd Trim)	T-G	Androgen	0	11
PCOS	PCOS	T-G	Androgen	-0.118503	11
alcohol_category0.4-1g/day	Alcohol (2nd Trim): 0.4-1g/day vs none	T-G	Androgen	0.378833	11
alcohol_category>1g/day	Alcohol (2nd Trim): >1d/day vs none	T-G	Androgen	0.398708	11
Physical activity	MVPA (1st Trim): >150 min/week	T-G	Androgen	0	11
Physical activity	MVPA (3rd Trim): >150 min/week	T-G	Androgen	0	11
Sleep	Sleep (1st Trim): More than 7h/day	T-G	Androgen	0	11
Sleep	Sleep (3rd Trim): More than 7h/day	T-G	Androgen	-0.077684	11
Folic acid consumption	Folic acid sup	T-G	Androgen	0.112649	11
Depression	EPDS risk (3rd Trim): middle vs low	T-G	Androgen	-0.0552233	11
Depression	EPDS risk (3rd Trim): high vs low	T-G	Androgen	0.491899	11
Parity	Primiparous vs Nulliparous	T-G	Androgen	0	11
Parity	Multiparous vs Nulliparous	T-G	Androgen	0	11
Infertility	Fertility treatment	T-G	Androgen	0	11
OC	Amniotic fluid (Polyhydramnios)	T-G	Androgen	-0.00118716	11
OC	Mild preeclampsia	T-G	Androgen	0	11
OC	Gestational hypertension	T-G	Androgen	0.0224003	11
OC	Type I diabetes	T-G	Androgen	0	11
OC	Gestational diabetes	T-G	Androgen	0.570797	11
Medication	Corticosteroid	T-G	Androgen	0	11
Medication	Progesterone	T-G	Androgen	1.25489	11
Mother education	Secondary vs Primary	T-G	Androgen	0	11
Mother education	University vs Primary	T-G	Androgen	0	11
Ethnicity	Latin American vs Spanish	T-G	Androgen	0.0693037	11
Ethnicity	Others vs Spanish	T-G	Androgen	0	11
rs2300701_G_A	rs2300701_G_A	T-G	Androgen	-0.0956074	11
rs806645_C_T	rs806645_C_T	T-G	Androgen	-0.0460883	11
rs1056836_G_C	rs1056836_G_C	T-G	Androgen	0.0668758	11
rs1264459_A_G	rs1264459_A_G	T-G	Androgen	0.0419855	11
rs1937863_A_G	rs1937863_A_G	T-G	Androgen	0.113276	11
rs743572_A_G	rs743572_A_G	T-G	Androgen	0.0991865	11
rs10046_G_A	rs10046_G_A	T-G	Androgen	-0.0154049	11
rs28757184_G_A	rs28757184_G_A	T-G	Androgen	0	11
rs700518_T_C	rs700518_T_C	T-G	Androgen	0	11
rs6493497_G_A	rs6493497_G_A	T-G	Androgen	0	11
Sleep	Sleep score (1st Trim)	T-G	Androgen	0.0382601	11
Diet	Fat intake (2nd Trim)	T-G	Androgen	0	11
Diet	Vitamin D intake (2nd Trim)	T-G	Androgen	-0.000843958	11
Diet	aMED (2nd Trim)	T-G	Androgen	-0.0474819	11
Depression	EPDS (3rd Trim)	T-G	Androgen	0	11
Stress	PSS (3rd Trim)	T-G	Androgen	0	11
Anthropometry	BMI (3rd Trim)	T-G	Androgen	0	11
Age	Age	T-G	Androgen	0	11
Anthropometry	Weight gain (during preg.)	T-G	Androgen	0.026207	11
Fetuses	Foetal weight (2nd Trim)	T-G	Androgen	-0.107211	11
Fetuses	Foetal weight (3rd Trim)	T-G	Androgen	0	11
Fetuses	Sex of fetuses (Girl)	T-G	Androgen	0	12
Tobacco Smoke	Smoking (bef. preg)	T-G	Androgen	0	12
Tobacco Smoke	Smoking (3rd Trim)	T-G	Androgen	0	12
Tobacco Smoke	Smoking (during preg.)	T-G	Androgen	0	12
Tobacco Smoke	Cigarettes (3rd Trim): 1-10 cig/day	T-G	Androgen	0.283728	12
Tobacco Smoke	Cigarettes (3rd Trim): >10 cig/day	T-G	Androgen	0	12
Tobacco Smoke	Cigarettes (1st Trim): 1-10 cig/day	T-G	Androgen	0.367024	12
Tobacco Smoke	Cigarettes (1st Trim): >10 cig/day	T-G	Androgen	0.102312	12
Tobacco Smoke	Passive smoking (3rd Trim)	T-G	Androgen	-0.0742241	12
PCOS	PCOS	T-G	Androgen	0	12
alcohol_category0.4-1g/day	Alcohol (2nd Trim): 0.4-1g/day vs none	T-G	Androgen	0	12
alcohol_category>1g/day	Alcohol (2nd Trim): >1d/day vs none	T-G	Androgen	0.9104	12
Physical activity	MVPA (1st Trim): >150 min/week	T-G	Androgen	0	12
Physical activity	MVPA (3rd Trim): >150 min/week	T-G	Androgen	-0.124912	12
Sleep	Sleep (1st Trim): More than 7h/day	T-G	Androgen	-0.0532862	12
Sleep	Sleep (3rd Trim): More than 7h/day	T-G	Androgen	0.0170058	12
Folic acid consumption	Folic acid sup	T-G	Androgen	0.22012	12
Depression	EPDS risk (3rd Trim): middle vs low	T-G	Androgen	0	12
Depression	EPDS risk (3rd Trim): high vs low	T-G	Androgen	0	12
Parity	Primiparous vs Nulliparous	T-G	Androgen	0	12
Parity	Multiparous vs Nulliparous	T-G	Androgen	0	12
Infertility	Fertility treatment	T-G	Androgen	0	12
OC	Amniotic fluid (Polyhydramnios)	T-G	Androgen	-0.0273262	12
OC	Mild preeclampsia	T-G	Androgen	0.0673023	12
OC	Gestational hypertension	T-G	Androgen	0	12
OC	Type I diabetes	T-G	Androgen	0	12
OC	Gestational diabetes	T-G	Androgen	0.0546494	12
Medication	Corticosteroid	T-G	Androgen	0	12
Medication	Progesterone	T-G	Androgen	0.770491	12
Mother education	Secondary vs Primary	T-G	Androgen	-0.00249606	12
Mother education	University vs Primary	T-G	Androgen	0	12
Ethnicity	Latin American vs Spanish	T-G	Androgen	0	12
Ethnicity	Others vs Spanish	T-G	Androgen	0	12
rs2300701_G_A	rs2300701_G_A	T-G	Androgen	-0.0576605	12
rs806645_C_T	rs806645_C_T	T-G	Androgen	-0.0846788	12
rs1056836_G_C	rs1056836_G_C	T-G	Androgen	0	12
rs1264459_A_G	rs1264459_A_G	T-G	Androgen	0.00655894	12
rs1937863_A_G	rs1937863_A_G	T-G	Androgen	0.16182	12
rs743572_A_G	rs743572_A_G	T-G	Androgen	0.0285637	12
rs10046_G_A	rs10046_G_A	T-G	Androgen	0	12
rs28757184_G_A	rs28757184_G_A	T-G	Androgen	0	12
rs700518_T_C	rs700518_T_C	T-G	Androgen	0.0206944	12
rs6493497_G_A	rs6493497_G_A	T-G	Androgen	-0.0844926	12
Sleep	Sleep score (1st Trim)	T-G	Androgen	0.000832331	12
Diet	Fat intake (2nd Trim)	T-G	Androgen	0.0291564	12
Diet	Vitamin D intake (2nd Trim)	T-G	Androgen	0	12
Diet	aMED (2nd Trim)	T-G	Androgen	0	12
Depression	EPDS (3rd Trim)	T-G	Androgen	0	12
Stress	PSS (3rd Trim)	T-G	Androgen	0	12
Anthropometry	BMI (3rd Trim)	T-G	Androgen	0	12
Age	Age	T-G	Androgen	0	12
Anthropometry	Weight gain (during preg.)	T-G	Androgen	0.026429	12
Fetuses	Foetal weight (2nd Trim)	T-G	Androgen	-0.0472135	12
Fetuses	Foetal weight (3rd Trim)	T-G	Androgen	-0.0723085	12
Fetuses	Sex of fetuses (Girl)	T-G	Androgen	0	13
Tobacco Smoke	Smoking (bef. preg)	T-G	Androgen	0.133764	13
Tobacco Smoke	Smoking (3rd Trim)	T-G	Androgen	0	13
Tobacco Smoke	Smoking (during preg.)	T-G	Androgen	0	13
Tobacco Smoke	Cigarettes (3rd Trim): 1-10 cig/day	T-G	Androgen	0	13
Tobacco Smoke	Cigarettes (3rd Trim): >10 cig/day	T-G	Androgen	0	13
Tobacco Smoke	Cigarettes (1st Trim): 1-10 cig/day	T-G	Androgen	0.131912	13
Tobacco Smoke	Cigarettes (1st Trim): >10 cig/day	T-G	Androgen	0	13
Tobacco Smoke	Passive smoking (3rd Trim)	T-G	Androgen	0.0299163	13
PCOS	PCOS	T-G	Androgen	-0.0472912	13
alcohol_category0.4-1g/day	Alcohol (2nd Trim): 0.4-1g/day vs none	T-G	Androgen	0.553188	13
alcohol_category>1g/day	Alcohol (2nd Trim): >1d/day vs none	T-G	Androgen	0	13
Physical activity	MVPA (1st Trim): >150 min/week	T-G	Androgen	0	13
Physical activity	MVPA (3rd Trim): >150 min/week	T-G	Androgen	0	13
Sleep	Sleep (1st Trim): More than 7h/day	T-G	Androgen	-0.201282	13
Sleep	Sleep (3rd Trim): More than 7h/day	T-G	Androgen	0	13
Folic acid consumption	Folic acid sup	T-G	Androgen	0.119899	13
Depression	EPDS risk (3rd Trim): middle vs low	T-G	Androgen	0	13
Depression	EPDS risk (3rd Trim): high vs low	T-G	Androgen	0.101637	13
Parity	Primiparous vs Nulliparous	T-G	Androgen	0	13
Parity	Multiparous vs Nulliparous	T-G	Androgen	0	13
Infertility	Fertility treatment	T-G	Androgen	0	13
OC	Amniotic fluid (Polyhydramnios)	T-G	Androgen	-0.128656	13
OC	Mild preeclampsia	T-G	Androgen	0	13
OC	Gestational hypertension	T-G	Androgen	0	13
OC	Type I diabetes	T-G	Androgen	0	13
OC	Gestational diabetes	T-G	Androgen	0	13
Medication	Corticosteroid	T-G	Androgen	0	13
Medication	Progesterone	T-G	Androgen	1.75689	13
Mother education	Secondary vs Primary	T-G	Androgen	0	13
Mother education	University vs Primary	T-G	Androgen	0	13
Ethnicity	Latin American vs Spanish	T-G	Androgen	0.147883	13
Ethnicity	Others vs Spanish	T-G	Androgen	-0.200594	13
rs2300701_G_A	rs2300701_G_A	T-G	Androgen	-0.111729	13
rs806645_C_T	rs806645_C_T	T-G	Androgen	-0.0180306	13
rs1056836_G_C	rs1056836_G_C	T-G	Androgen	0	13
rs1264459_A_G	rs1264459_A_G	T-G	Androgen	0	13
rs1937863_A_G	rs1937863_A_G	T-G	Androgen	0	13
rs743572_A_G	rs743572_A_G	T-G	Androgen	0	13
rs10046_G_A	rs10046_G_A	T-G	Androgen	-0.0224577	13
rs28757184_G_A	rs28757184_G_A	T-G	Androgen	0.118109	13
rs700518_T_C	rs700518_T_C	T-G	Androgen	0	13
rs6493497_G_A	rs6493497_G_A	T-G	Androgen	-0.0870436	13
Sleep	Sleep score (1st Trim)	T-G	Androgen	0	13
Diet	Fat intake (2nd Trim)	T-G	Androgen	0	13
Diet	Vitamin D intake (2nd Trim)	T-G	Androgen	0	13
Diet	aMED (2nd Trim)	T-G	Androgen	-0.0101413	13
Depression	EPDS (3rd Trim)	T-G	Androgen	0	13
Stress	PSS (3rd Trim)	T-G	Androgen	0	13
Anthropometry	BMI (3rd Trim)	T-G	Androgen	0	13
Age	Age	T-G	Androgen	-0.0441951	13
Anthropometry	Weight gain (during preg.)	T-G	Androgen	0.120752	13
Fetuses	Foetal weight (2nd Trim)	T-G	Androgen	-0.131677	13
Fetuses	Foetal weight (3rd Trim)	T-G	Androgen	-0.0449848	13
Fetuses	Sex of fetuses (Girl)	T-G	Androgen	0	14
Tobacco Smoke	Smoking (bef. preg)	T-G	Androgen	0.127094	14
Tobacco Smoke	Smoking (3rd Trim)	T-G	Androgen	0	14
Tobacco Smoke	Smoking (during preg.)	T-G	Androgen	0	14
Tobacco Smoke	Cigarettes (3rd Trim): 1-10 cig/day	T-G	Androgen	0	14
Tobacco Smoke	Cigarettes (3rd Trim): >10 cig/day	T-G	Androgen	-0.00775842	14
Tobacco Smoke	Cigarettes (1st Trim): 1-10 cig/day	T-G	Androgen	0.0709324	14
Tobacco Smoke	Cigarettes (1st Trim): >10 cig/day	T-G	Androgen	0.163391	14
Tobacco Smoke	Passive smoking (3rd Trim)	T-G	Androgen	0	14
PCOS	PCOS	T-G	Androgen	-0.27201	14
alcohol_category0.4-1g/day	Alcohol (2nd Trim): 0.4-1g/day vs none	T-G	Androgen	0.00653213	14
alcohol_category>1g/day	Alcohol (2nd Trim): >1d/day vs none	T-G	Androgen	0.215205	14
Physical activity	MVPA (1st Trim): >150 min/week	T-G	Androgen	0.0596004	14
Physical activity	MVPA (3rd Trim): >150 min/week	T-G	Androgen	-0.461995	14
Sleep	Sleep (1st Trim): More than 7h/day	T-G	Androgen	0.0373246	14
Sleep	Sleep (3rd Trim): More than 7h/day	T-G	Androgen	-0.143313	14
Folic acid consumption	Folic acid sup	T-G	Androgen	0.333588	14
Depression	EPDS risk (3rd Trim): middle vs low	T-G	Androgen	0	14
Depression	EPDS risk (3rd Trim): high vs low	T-G	Androgen	0.0210934	14
Parity	Primiparous vs Nulliparous	T-G	Androgen	-0.115058	14
Parity	Multiparous vs Nulliparous	T-G	Androgen	-0.140369	14
Infertility	Fertility treatment	T-G	Androgen	0.350443	14
OC	Amniotic fluid (Polyhydramnios)	T-G	Androgen	-0.380159	14
OC	Mild preeclampsia	T-G	Androgen	-0.321956	14
OC	Gestational hypertension	T-G	Androgen	0	14
OC	Type I diabetes	T-G	Androgen	-0.216924	14
OC	Gestational diabetes	T-G	Androgen	0.488149	14
Medication	Corticosteroid	T-G	Androgen	0.525186	14
Medication	Progesterone	T-G	Androgen	0.903271	14
Mother education	Secondary vs Primary	T-G	Androgen	-0.142793	14
Mother education	University vs Primary	T-G	Androgen	0	14
Ethnicity	Latin American vs Spanish	T-G	Androgen	0.047387	14
Ethnicity	Others vs Spanish	T-G	Androgen	-0.183649	14
rs2300701_G_A	rs2300701_G_A	T-G	Androgen	0	14
rs806645_C_T	rs806645_C_T	T-G	Androgen	-0.16967	14
rs1056836_G_C	rs1056836_G_C	T-G	Androgen	0.115068	14
rs1264459_A_G	rs1264459_A_G	T-G	Androgen	0	14
rs1937863_A_G	rs1937863_A_G	T-G	Androgen	-0.0256968	14
rs743572_A_G	rs743572_A_G	T-G	Androgen	0.0187263	14
rs10046_G_A	rs10046_G_A	T-G	Androgen	0.025108	14
rs28757184_G_A	rs28757184_G_A	T-G	Androgen	0	14
rs700518_T_C	rs700518_T_C	T-G	Androgen	0	14
rs6493497_G_A	rs6493497_G_A	T-G	Androgen	-0.146661	14
Sleep	Sleep score (1st Trim)	T-G	Androgen	0	14
Diet	Fat intake (2nd Trim)	T-G	Androgen	-0.0757932	14
Diet	Vitamin D intake (2nd Trim)	T-G	Androgen	0.0492625	14
Diet	aMED (2nd Trim)	T-G	Androgen	-0.0243908	14
Depression	EPDS (3rd Trim)	T-G	Androgen	-0.0411241	14
Stress	PSS (3rd Trim)	T-G	Androgen	-0.00568636	14
Anthropometry	BMI (3rd Trim)	T-G	Androgen	0	14
Age	Age	T-G	Androgen	-0.0197734	14
Anthropometry	Weight gain (during preg.)	T-G	Androgen	0.152326	14
Fetuses	Foetal weight (2nd Trim)	T-G	Androgen	-0.0713003	14
Fetuses	Foetal weight (3rd Trim)	T-G	Androgen	0	14
Fetuses	Sex of fetuses (Girl)	T-G	Androgen	0.156369	15
Tobacco Smoke	Smoking (bef. preg)	T-G	Androgen	0.118908	15
Tobacco Smoke	Smoking (3rd Trim)	T-G	Androgen	0	15
Tobacco Smoke	Smoking (during preg.)	T-G	Androgen	0.0856298	15
Tobacco Smoke	Cigarettes (3rd Trim): 1-10 cig/day	T-G	Androgen	0	15
Tobacco Smoke	Cigarettes (3rd Trim): >10 cig/day	T-G	Androgen	0	15
Tobacco Smoke	Cigarettes (1st Trim): 1-10 cig/day	T-G	Androgen	0.0663085	15
Tobacco Smoke	Cigarettes (1st Trim): >10 cig/day	T-G	Androgen	0	15
Tobacco Smoke	Passive smoking (3rd Trim)	T-G	Androgen	0	15
PCOS	PCOS	T-G	Androgen	-0.0802213	15
alcohol_category0.4-1g/day	Alcohol (2nd Trim): 0.4-1g/day vs none	T-G	Androgen	0.314439	15
alcohol_category>1g/day	Alcohol (2nd Trim): >1d/day vs none	T-G	Androgen	0	15
Physical activity	MVPA (1st Trim): >150 min/week	T-G	Androgen	0	15
Physical activity	MVPA (3rd Trim): >150 min/week	T-G	Androgen	-0.156654	15
Sleep	Sleep (1st Trim): More than 7h/day	T-G	Androgen	0.0598611	15
Sleep	Sleep (3rd Trim): More than 7h/day	T-G	Androgen	0	15
Folic acid consumption	Folic acid sup	T-G	Androgen	0.165117	15
Depression	EPDS risk (3rd Trim): middle vs low	T-G	Androgen	0.0204948	15
Depression	EPDS risk (3rd Trim): high vs low	T-G	Androgen	0	15
Parity	Primiparous vs Nulliparous	T-G	Androgen	0	15
Parity	Multiparous vs Nulliparous	T-G	Androgen	0.15736	15
Infertility	Fertility treatment	T-G	Androgen	0	15
OC	Amniotic fluid (Polyhydramnios)	T-G	Androgen	0	15
OC	Mild preeclampsia	T-G	Androgen	0	15
OC	Gestational hypertension	T-G	Androgen	0	15
OC	Type I diabetes	T-G	Androgen	-0.0950283	15
OC	Gestational diabetes	T-G	Androgen	0	15
Medication	Corticosteroid	T-G	Androgen	1.29194	15
Medication	Progesterone	T-G	Androgen	0.23792	15
Mother education	Secondary vs Primary	T-G	Androgen	0	15
Mother education	University vs Primary	T-G	Androgen	0	15
Ethnicity	Latin American vs Spanish	T-G	Androgen	0.075923	15
Ethnicity	Others vs Spanish	T-G	Androgen	-0.0716427	15
rs2300701_G_A	rs2300701_G_A	T-G	Androgen	0	15
rs806645_C_T	rs806645_C_T	T-G	Androgen	-0.0781836	15
rs1056836_G_C	rs1056836_G_C	T-G	Androgen	0.00548645	15
rs1264459_A_G	rs1264459_A_G	T-G	Androgen	0.033573	15
rs1937863_A_G	rs1937863_A_G	T-G	Androgen	0.164539	15
rs743572_A_G	rs743572_A_G	T-G	Androgen	0.0391714	15
rs10046_G_A	rs10046_G_A	T-G	Androgen	0	15
rs28757184_G_A	rs28757184_G_A	T-G	Androgen	-0.00946735	15
rs700518_T_C	rs700518_T_C	T-G	Androgen	0	15
rs6493497_G_A	rs6493497_G_A	T-G	Androgen	-0.178833	15
Sleep	Sleep score (1st Trim)	T-G	Androgen	0.0831318	15
Diet	Fat intake (2nd Trim)	T-G	Androgen	-0.0170376	15
Diet	Vitamin D intake (2nd Trim)	T-G	Androgen	0	15
Diet	aMED (2nd Trim)	T-G	Androgen	-0.0382665	15
Depression	EPDS (3rd Trim)	T-G	Androgen	0	15
Stress	PSS (3rd Trim)	T-G	Androgen	0	15
Anthropometry	BMI (3rd Trim)	T-G	Androgen	0	15
Age	Age	T-G	Androgen	-0.00647136	15
Anthropometry	Weight gain (during preg.)	T-G	Androgen	0.11182	15
Fetuses	Foetal weight (2nd Trim)	T-G	Androgen	-0.0794581	15
Fetuses	Foetal weight (3rd Trim)	T-G	Androgen	0	15
Fetuses	Sex of fetuses (Girl)	T-G	Androgen	0.0494779	16
Tobacco Smoke	Smoking (bef. preg)	T-G	Androgen	-0.0378385	16
Tobacco Smoke	Smoking (3rd Trim)	T-G	Androgen	0	16
Tobacco Smoke	Smoking (during preg.)	T-G	Androgen	0	16
Tobacco Smoke	Cigarettes (3rd Trim): 1-10 cig/day	T-G	Androgen	-0.355396	16
Tobacco Smoke	Cigarettes (3rd Trim): >10 cig/day	T-G	Androgen	0	16
Tobacco Smoke	Cigarettes (1st Trim): 1-10 cig/day	T-G	Androgen	0	16
Tobacco Smoke	Cigarettes (1st Trim): >10 cig/day	T-G	Androgen	0	16
Tobacco Smoke	Passive smoking (3rd Trim)	T-G	Androgen	0	16
PCOS	PCOS	T-G	Androgen	-0.116319	16
alcohol_category0.4-1g/day	Alcohol (2nd Trim): 0.4-1g/day vs none	T-G	Androgen	0.217815	16
alcohol_category>1g/day	Alcohol (2nd Trim): >1d/day vs none	T-G	Androgen	0	16
Physical activity	MVPA (1st Trim): >150 min/week	T-G	Androgen	0	16
Physical activity	MVPA (3rd Trim): >150 min/week	T-G	Androgen	-0.160376	16
Sleep	Sleep (1st Trim): More than 7h/day	T-G	Androgen	-0.0711161	16
Sleep	Sleep (3rd Trim): More than 7h/day	T-G	Androgen	0.196099	16
Folic acid consumption	Folic acid sup	T-G	Androgen	0.0595825	16
Depression	EPDS risk (3rd Trim): middle vs low	T-G	Androgen	-0.053823	16
Depression	EPDS risk (3rd Trim): high vs low	T-G	Androgen	0.748303	16
Parity	Primiparous vs Nulliparous	T-G	Androgen	0	16
Parity	Multiparous vs Nulliparous	T-G	Androgen	0	16
Infertility	Fertility treatment	T-G	Androgen	0	16
OC	Amniotic fluid (Polyhydramnios)	T-G	Androgen	0	16
OC	Mild preeclampsia	T-G	Androgen	-0.439548	16
OC	Gestational hypertension	T-G	Androgen	0	16
OC	Type I diabetes	T-G	Androgen	0	16
OC	Gestational diabetes	T-G	Androgen	0.0774211	16
Medication	Corticosteroid	T-G	Androgen	0.0888053	16
Medication	Progesterone	T-G	Androgen	0.938924	16
Mother education	Secondary vs Primary	T-G	Androgen	0.0444353	16
Mother education	University vs Primary	T-G	Androgen	0	16
Ethnicity	Latin American vs Spanish	T-G	Androgen	0.0745052	16
Ethnicity	Others vs Spanish	T-G	Androgen	0	16
rs2300701_G_A	rs2300701_G_A	T-G	Androgen	-0.0342093	16
rs806645_C_T	rs806645_C_T	T-G	Androgen	-0.114128	16
rs1056836_G_C	rs1056836_G_C	T-G	Androgen	0	16
rs1264459_A_G	rs1264459_A_G	T-G	Androgen	0	16
rs1937863_A_G	rs1937863_A_G	T-G	Androgen	0.0288912	16
rs743572_A_G	rs743572_A_G	T-G	Androgen	0.00812431	16
rs10046_G_A	rs10046_G_A	T-G	Androgen	0.0104132	16
rs28757184_G_A	rs28757184_G_A	T-G	Androgen	0	16
rs700518_T_C	rs700518_T_C	T-G	Androgen	0	16
rs6493497_G_A	rs6493497_G_A	T-G	Androgen	-0.141499	16
Sleep	Sleep score (1st Trim)	T-G	Androgen	0	16
Diet	Fat intake (2nd Trim)	T-G	Androgen	0	16
Diet	Vitamin D intake (2nd Trim)	T-G	Androgen	0	16
Diet	aMED (2nd Trim)	T-G	Androgen	-0.044752	16
Depression	EPDS (3rd Trim)	T-G	Androgen	0	16
Stress	PSS (3rd Trim)	T-G	Androgen	0	16
Anthropometry	BMI (3rd Trim)	T-G	Androgen	0	16
Age	Age	T-G	Androgen	0	16
Anthropometry	Weight gain (during preg.)	T-G	Androgen	0.0601882	16
Fetuses	Foetal weight (2nd Trim)	T-G	Androgen	-0.115418	16
Fetuses	Foetal weight (3rd Trim)	T-G	Androgen	-0.0455561	16
Fetuses	Sex of fetuses (Girl)	T-G	Androgen	0	17
Tobacco Smoke	Smoking (bef. preg)	T-G	Androgen	0.113407	17
Tobacco Smoke	Smoking (3rd Trim)	T-G	Androgen	0.0895674	17
Tobacco Smoke	Smoking (during preg.)	T-G	Androgen	0	17
Tobacco Smoke	Cigarettes (3rd Trim): 1-10 cig/day	T-G	Androgen	0	17
Tobacco Smoke	Cigarettes (3rd Trim): >10 cig/day	T-G	Androgen	0	17
Tobacco Smoke	Cigarettes (1st Trim): 1-10 cig/day	T-G	Androgen	0	17
Tobacco Smoke	Cigarettes (1st Trim): >10 cig/day	T-G	Androgen	0	17
Tobacco Smoke	Passive smoking (3rd Trim)	T-G	Androgen	-0.0829051	17
PCOS	PCOS	T-G	Androgen	-0.203742	17
alcohol_category0.4-1g/day	Alcohol (2nd Trim): 0.4-1g/day vs none	T-G	Androgen	0	17
alcohol_category>1g/day	Alcohol (2nd Trim): >1d/day vs none	T-G	Androgen	0.643741	17
Physical activity	MVPA (1st Trim): >150 min/week	T-G	Androgen	0	17
Physical activity	MVPA (3rd Trim): >150 min/week	T-G	Androgen	0	17
Sleep	Sleep (1st Trim): More than 7h/day	T-G	Androgen	-0.0154652	17
Sleep	Sleep (3rd Trim): More than 7h/day	T-G	Androgen	0	17
Folic acid consumption	Folic acid sup	T-G	Androgen	0.2293	17
Depression	EPDS risk (3rd Trim): middle vs low	T-G	Androgen	0.117766	17
Depression	EPDS risk (3rd Trim): high vs low	T-G	Androgen	0	17
Parity	Primiparous vs Nulliparous	T-G	Androgen	0	17
Parity	Multiparous vs Nulliparous	T-G	Androgen	0	17
Infertility	Fertility treatment	T-G	Androgen	0.31409	17
OC	Amniotic fluid (Polyhydramnios)	T-G	Androgen	0	17
OC	Mild preeclampsia	T-G	Androgen	0	17
OC	Gestational hypertension	T-G	Androgen	0	17
OC	Type I diabetes	T-G	Androgen	0	17
OC	Gestational diabetes	T-G	Androgen	0.302383	17
Medication	Corticosteroid	T-G	Androgen	0	17
Medication	Progesterone	T-G	Androgen	0	17
Mother education	Secondary vs Primary	T-G	Androgen	0	17
Mother education	University vs Primary	T-G	Androgen	-0.00759204	17
Ethnicity	Latin American vs Spanish	T-G	Androgen	0	17
Ethnicity	Others vs Spanish	T-G	Androgen	-0.224817	17
rs2300701_G_A	rs2300701_G_A	T-G	Androgen	0	17
rs806645_C_T	rs806645_C_T	T-G	Androgen	-0.0765038	17
rs1056836_G_C	rs1056836_G_C	T-G	Androgen	0.0225717	17
rs1264459_A_G	rs1264459_A_G	T-G	Androgen	0	17
rs1937863_A_G	rs1937863_A_G	T-G	Androgen	0.00647107	17
rs743572_A_G	rs743572_A_G	T-G	Androgen	0	17
rs10046_G_A	rs10046_G_A	T-G	Androgen	0	17
rs28757184_G_A	rs28757184_G_A	T-G	Androgen	0	17
rs700518_T_C	rs700518_T_C	T-G	Androgen	-0.0222989	17
rs6493497_G_A	rs6493497_G_A	T-G	Androgen	-0.000932326	17
Sleep	Sleep score (1st Trim)	T-G	Androgen	0.0270999	17
Diet	Fat intake (2nd Trim)	T-G	Androgen	0.0549155	17
Diet	Vitamin D intake (2nd Trim)	T-G	Androgen	0	17
Diet	aMED (2nd Trim)	T-G	Androgen	0	17
Depression	EPDS (3rd Trim)	T-G	Androgen	0	17
Stress	PSS (3rd Trim)	T-G	Androgen	0	17
Anthropometry	BMI (3rd Trim)	T-G	Androgen	0.021805	17
Age	Age	T-G	Androgen	-0.111978	17
Anthropometry	Weight gain (during preg.)	T-G	Androgen	0.090701	17
Fetuses	Foetal weight (2nd Trim)	T-G	Androgen	0	17
Fetuses	Foetal weight (3rd Trim)	T-G	Androgen	-0.040433	17
Fetuses	Sex of fetuses (Girl)	T-G	Androgen	0.00326244	18
Tobacco Smoke	Smoking (bef. preg)	T-G	Androgen	0	18
Tobacco Smoke	Smoking (3rd Trim)	T-G	Androgen	0.0631471	18
Tobacco Smoke	Smoking (during preg.)	T-G	Androgen	0	18
Tobacco Smoke	Cigarettes (3rd Trim): 1-10 cig/day	T-G	Androgen	-0.327762	18
Tobacco Smoke	Cigarettes (3rd Trim): >10 cig/day	T-G	Androgen	0	18
Tobacco Smoke	Cigarettes (1st Trim): 1-10 cig/day	T-G	Androgen	0.207933	18
Tobacco Smoke	Cigarettes (1st Trim): >10 cig/day	T-G	Androgen	0.116593	18
Tobacco Smoke	Passive smoking (3rd Trim)	T-G	Androgen	0	18
PCOS	PCOS	T-G	Androgen	-0.09409	18
alcohol_category0.4-1g/day	Alcohol (2nd Trim): 0.4-1g/day vs none	T-G	Androgen	0.484399	18
alcohol_category>1g/day	Alcohol (2nd Trim): >1d/day vs none	T-G	Androgen	0.305879	18
Physical activity	MVPA (1st Trim): >150 min/week	T-G	Androgen	0	18
Physical activity	MVPA (3rd Trim): >150 min/week	T-G	Androgen	-0.0446712	18
Sleep	Sleep (1st Trim): More than 7h/day	T-G	Androgen	0	18
Sleep	Sleep (3rd Trim): More than 7h/day	T-G	Androgen	0	18
Folic acid consumption	Folic acid sup	T-G	Androgen	0.130552	18
Depression	EPDS risk (3rd Trim): middle vs low	T-G	Androgen	0.495095	18
Depression	EPDS risk (3rd Trim): high vs low	T-G	Androgen	0	18
Parity	Primiparous vs Nulliparous	T-G	Androgen	0	18
Parity	Multiparous vs Nulliparous	T-G	Androgen	0	18
Infertility	Fertility treatment	T-G	Androgen	0	18
OC	Amniotic fluid (Polyhydramnios)	T-G	Androgen	0	18
OC	Mild preeclampsia	T-G	Androgen	0	18
OC	Gestational hypertension	T-G	Androgen	0	18
OC	Type I diabetes	T-G	Androgen	0	18
OC	Gestational diabetes	T-G	Androgen	0.632849	18
Medication	Corticosteroid	T-G	Androgen	0	18
Medication	Progesterone	T-G	Androgen	0.87368	18
Mother education	Secondary vs Primary	T-G	Androgen	0	18
Mother education	University vs Primary	T-G	Androgen	0	18
Ethnicity	Latin American vs Spanish	T-G	Androgen	0	18
Ethnicity	Others vs Spanish	T-G	Androgen	0	18
rs2300701_G_A	rs2300701_G_A	T-G	Androgen	0	18
rs806645_C_T	rs806645_C_T	T-G	Androgen	-0.054958	18
rs1056836_G_C	rs1056836_G_C	T-G	Androgen	-0.00864962	18
rs1264459_A_G	rs1264459_A_G	T-G	Androgen	0	18
rs1937863_A_G	rs1937863_A_G	T-G	Androgen	0	18
rs743572_A_G	rs743572_A_G	T-G	Androgen	0.0406539	18
rs10046_G_A	rs10046_G_A	T-G	Androgen	0	18
rs28757184_G_A	rs28757184_G_A	T-G	Androgen	0	18
rs700518_T_C	rs700518_T_C	T-G	Androgen	-0.0445012	18
rs6493497_G_A	rs6493497_G_A	T-G	Androgen	0	18
Sleep	Sleep score (1st Trim)	T-G	Androgen	0.104161	18
Diet	Fat intake (2nd Trim)	T-G	Androgen	-0.0322913	18
Diet	Vitamin D intake (2nd Trim)	T-G	Androgen	0	18
Diet	aMED (2nd Trim)	T-G	Androgen	0	18
Depression	EPDS (3rd Trim)	T-G	Androgen	0	18
Stress	PSS (3rd Trim)	T-G	Androgen	0	18
Anthropometry	BMI (3rd Trim)	T-G	Androgen	0	18
Age	Age	T-G	Androgen	0	18
Anthropometry	Weight gain (during preg.)	T-G	Androgen	0.0923318	18
Fetuses	Foetal weight (2nd Trim)	T-G	Androgen	0	18
Fetuses	Foetal weight (3rd Trim)	T-G	Androgen	0	18
Fetuses	Sex of fetuses (Girl)	T-G	Androgen	0.0847145	19
Tobacco Smoke	Smoking (bef. preg)	T-G	Androgen	0.0581185	19
Tobacco Smoke	Smoking (3rd Trim)	T-G	Androgen	0	19
Tobacco Smoke	Smoking (during preg.)	T-G	Androgen	0	19
Tobacco Smoke	Cigarettes (3rd Trim): 1-10 cig/day	T-G	Androgen	0	19
Tobacco Smoke	Cigarettes (3rd Trim): >10 cig/day	T-G	Androgen	0	19
Tobacco Smoke	Cigarettes (1st Trim): 1-10 cig/day	T-G	Androgen	0	19
Tobacco Smoke	Cigarettes (1st Trim): >10 cig/day	T-G	Androgen	0.349036	19
Tobacco Smoke	Passive smoking (3rd Trim)	T-G	Androgen	-0.0398096	19
PCOS	PCOS	T-G	Androgen	-0.18976	19
alcohol_category0.4-1g/day	Alcohol (2nd Trim): 0.4-1g/day vs none	T-G	Androgen	0.0764876	19
alcohol_category>1g/day	Alcohol (2nd Trim): >1d/day vs none	T-G	Androgen	0	19
Physical activity	MVPA (1st Trim): >150 min/week	T-G	Androgen	0	19
Physical activity	MVPA (3rd Trim): >150 min/week	T-G	Androgen	0	19
Sleep	Sleep (1st Trim): More than 7h/day	T-G	Androgen	-0.182667	19
Sleep	Sleep (3rd Trim): More than 7h/day	T-G	Androgen	-0.101138	19
Folic acid consumption	Folic acid sup	T-G	Androgen	0	19
Depression	EPDS risk (3rd Trim): middle vs low	T-G	Androgen	0.0469603	19
Depression	EPDS risk (3rd Trim): high vs low	T-G	Androgen	0	19
Parity	Primiparous vs Nulliparous	T-G	Androgen	0	19
Parity	Multiparous vs Nulliparous	T-G	Androgen	0	19
Infertility	Fertility treatment	T-G	Androgen	0	19
OC	Amniotic fluid (Polyhydramnios)	T-G	Androgen	0	19
OC	Mild preeclampsia	T-G	Androgen	0.115826	19
OC	Gestational hypertension	T-G	Androgen	0	19
OC	Type I diabetes	T-G	Androgen	-0.252507	19
OC	Gestational diabetes	T-G	Androgen	0	19
Medication	Corticosteroid	T-G	Androgen	0	19
Medication	Progesterone	T-G	Androgen	0	19
Mother education	Secondary vs Primary	T-G	Androgen	0	19
Mother education	University vs Primary	T-G	Androgen	-0.0177291	19
Ethnicity	Latin American vs Spanish	T-G	Androgen	0.128362	19
Ethnicity	Others vs Spanish	T-G	Androgen	-0.116763	19
rs2300701_G_A	rs2300701_G_A	T-G	Androgen	0	19
rs806645_C_T	rs806645_C_T	T-G	Androgen	-0.0699138	19
rs1056836_G_C	rs1056836_G_C	T-G	Androgen	0	19
rs1264459_A_G	rs1264459_A_G	T-G	Androgen	-0.0555902	19
rs1937863_A_G	rs1937863_A_G	T-G	Androgen	0.111957	19
rs743572_A_G	rs743572_A_G	T-G	Androgen	0	19
rs10046_G_A	rs10046_G_A	T-G	Androgen	0	19
rs28757184_G_A	rs28757184_G_A	T-G	Androgen	0	19
rs700518_T_C	rs700518_T_C	T-G	Androgen	0	19
rs6493497_G_A	rs6493497_G_A	T-G	Androgen	-0.0341189	19
Sleep	Sleep score (1st Trim)	T-G	Androgen	0.0319268	19
Diet	Fat intake (2nd Trim)	T-G	Androgen	0	19
Diet	Vitamin D intake (2nd Trim)	T-G	Androgen	0	19
Diet	aMED (2nd Trim)	T-G	Androgen	-0.0264764	19
Depression	EPDS (3rd Trim)	T-G	Androgen	-0.0304746	19
Stress	PSS (3rd Trim)	T-G	Androgen	0	19
Anthropometry	BMI (3rd Trim)	T-G	Androgen	0	19
Age	Age	T-G	Androgen	-0.003605	19
Anthropometry	Weight gain (during preg.)	T-G	Androgen	0.106843	19
Fetuses	Foetal weight (2nd Trim)	T-G	Androgen	-0.075517	19
Fetuses	Foetal weight (3rd Trim)	T-G	Androgen	-0.0170866	19
Fetuses	Sex of fetuses (Girl)	T-G	Androgen	0.0534501	20
Tobacco Smoke	Smoking (bef. preg)	T-G	Androgen	0	20
Tobacco Smoke	Smoking (3rd Trim)	T-G	Androgen	0	20
Tobacco Smoke	Smoking (during preg.)	T-G	Androgen	0	20
Tobacco Smoke	Cigarettes (3rd Trim): 1-10 cig/day	T-G	Androgen	-0.0411862	20
Tobacco Smoke	Cigarettes (3rd Trim): >10 cig/day	T-G	Androgen	0	20
Tobacco Smoke	Cigarettes (1st Trim): 1-10 cig/day	T-G	Androgen	0	20
Tobacco Smoke	Cigarettes (1st Trim): >10 cig/day	T-G	Androgen	0	20
Tobacco Smoke	Passive smoking (3rd Trim)	T-G	Androgen	0	20
PCOS	PCOS	T-G	Androgen	-0.127118	20
alcohol_category0.4-1g/day	Alcohol (2nd Trim): 0.4-1g/day vs none	T-G	Androgen	0	20
alcohol_category>1g/day	Alcohol (2nd Trim): >1d/day vs none	T-G	Androgen	0.511866	20
Physical activity	MVPA (1st Trim): >150 min/week	T-G	Androgen	0	20
Physical activity	MVPA (3rd Trim): >150 min/week	T-G	Androgen	0	20
Sleep	Sleep (1st Trim): More than 7h/day	T-G	Androgen	-0.160636	20
Sleep	Sleep (3rd Trim): More than 7h/day	T-G	Androgen	0	20
Folic acid consumption	Folic acid sup	T-G	Androgen	0.100434	20
Depression	EPDS risk (3rd Trim): middle vs low	T-G	Androgen	0	20
Depression	EPDS risk (3rd Trim): high vs low	T-G	Androgen	0	20
Parity	Primiparous vs Nulliparous	T-G	Androgen	0	20
Parity	Multiparous vs Nulliparous	T-G	Androgen	0	20
Infertility	Fertility treatment	T-G	Androgen	0.157963	20
OC	Amniotic fluid (Polyhydramnios)	T-G	Androgen	0	20
OC	Mild preeclampsia	T-G	Androgen	0	20
OC	Gestational hypertension	T-G	Androgen	0	20
OC	Type I diabetes	T-G	Androgen	0	20
OC	Gestational diabetes	T-G	Androgen	0.245045	20
Medication	Corticosteroid	T-G	Androgen	-0.577872	20
Medication	Progesterone	T-G	Androgen	0	20
Mother education	Secondary vs Primary	T-G	Androgen	0	20
Mother education	University vs Primary	T-G	Androgen	0	20
Ethnicity	Latin American vs Spanish	T-G	Androgen	0	20
Ethnicity	Others vs Spanish	T-G	Androgen	0.187606	20
rs2300701_G_A	rs2300701_G_A	T-G	Androgen	0	20
rs806645_C_T	rs806645_C_T	T-G	Androgen	-0.129789	20
rs1056836_G_C	rs1056836_G_C	T-G	Androgen	0.00154467	20
rs1264459_A_G	rs1264459_A_G	T-G	Androgen	0	20
rs1937863_A_G	rs1937863_A_G	T-G	Androgen	0.139604	20
rs743572_A_G	rs743572_A_G	T-G	Androgen	0.0362882	20
rs10046_G_A	rs10046_G_A	T-G	Androgen	0	20
rs28757184_G_A	rs28757184_G_A	T-G	Androgen	0	20
rs700518_T_C	rs700518_T_C	T-G	Androgen	0	20
rs6493497_G_A	rs6493497_G_A	T-G	Androgen	0	20
Sleep	Sleep score (1st Trim)	T-G	Androgen	0	20
Diet	Fat intake (2nd Trim)	T-G	Androgen	0	20
Diet	Vitamin D intake (2nd Trim)	T-G	Androgen	0	20
Diet	aMED (2nd Trim)	T-G	Androgen	-0.0380301	20
Depression	EPDS (3rd Trim)	T-G	Androgen	0	20
Stress	PSS (3rd Trim)	T-G	Androgen	0.00127838	20
Anthropometry	BMI (3rd Trim)	T-G	Androgen	0	20
Age	Age	T-G	Androgen	0	20
Anthropometry	Weight gain (during preg.)	T-G	Androgen	0.0914999	20
Fetuses	Foetal weight (2nd Trim)	T-G	Androgen	-0.0934268	20
Fetuses	Foetal weight (3rd Trim)	T-G	Androgen	0.0172601	20
Fetuses	Sex of fetuses (Girl)	T-G	Androgen	0	21
Tobacco Smoke	Smoking (bef. preg)	T-G	Androgen	0	21
Tobacco Smoke	Smoking (3rd Trim)	T-G	Androgen	0	21
Tobacco Smoke	Smoking (during preg.)	T-G	Androgen	-0.0859079	21
Tobacco Smoke	Cigarettes (3rd Trim): 1-10 cig/day	T-G	Androgen	0	21
Tobacco Smoke	Cigarettes (3rd Trim): >10 cig/day	T-G	Androgen	0	21
Tobacco Smoke	Cigarettes (1st Trim): 1-10 cig/day	T-G	Androgen	0	21
Tobacco Smoke	Cigarettes (1st Trim): >10 cig/day	T-G	Androgen	0	21
Tobacco Smoke	Passive smoking (3rd Trim)	T-G	Androgen	0	21
PCOS	PCOS	T-G	Androgen	0	21
alcohol_category0.4-1g/day	Alcohol (2nd Trim): 0.4-1g/day vs none	T-G	Androgen	0	21
alcohol_category>1g/day	Alcohol (2nd Trim): >1d/day vs none	T-G	Androgen	0	21
Physical activity	MVPA (1st Trim): >150 min/week	T-G	Androgen	0	21
Physical activity	MVPA (3rd Trim): >150 min/week	T-G	Androgen	-0.0388522	21
Sleep	Sleep (1st Trim): More than 7h/day	T-G	Androgen	-0.105924	21
Sleep	Sleep (3rd Trim): More than 7h/day	T-G	Androgen	0	21
Folic acid consumption	Folic acid sup	T-G	Androgen	0.268537	21
Depression	EPDS risk (3rd Trim): middle vs low	T-G	Androgen	0.111474	21
Depression	EPDS risk (3rd Trim): high vs low	T-G	Androgen	0	21
Parity	Primiparous vs Nulliparous	T-G	Androgen	0	21
Parity	Multiparous vs Nulliparous	T-G	Androgen	0	21
Infertility	Fertility treatment	T-G	Androgen	0	21
OC	Amniotic fluid (Polyhydramnios)	T-G	Androgen	0	21
OC	Mild preeclampsia	T-G	Androgen	0	21
OC	Gestational hypertension	T-G	Androgen	0	21
OC	Type I diabetes	T-G	Androgen	0	21
OC	Gestational diabetes	T-G	Androgen	0.0549851	21
Medication	Corticosteroid	T-G	Androgen	0	21
Medication	Progesterone	T-G	Androgen	1.18349	21
Mother education	Secondary vs Primary	T-G	Androgen	0	21
Mother education	University vs Primary	T-G	Androgen	0	21
Ethnicity	Latin American vs Spanish	T-G	Androgen	0	21
Ethnicity	Others vs Spanish	T-G	Androgen	-0.0604658	21
rs2300701_G_A	rs2300701_G_A	T-G	Androgen	0	21
rs806645_C_T	rs806645_C_T	T-G	Androgen	0	21
rs1056836_G_C	rs1056836_G_C	T-G	Androgen	0	21
rs1264459_A_G	rs1264459_A_G	T-G	Androgen	0.0249767	21
rs1937863_A_G	rs1937863_A_G	T-G	Androgen	0.144998	21
rs743572_A_G	rs743572_A_G	T-G	Androgen	0.165303	21
rs10046_G_A	rs10046_G_A	T-G	Androgen	0	21
rs28757184_G_A	rs28757184_G_A	T-G	Androgen	0	21
rs700518_T_C	rs700518_T_C	T-G	Androgen	0.0194646	21
rs6493497_G_A	rs6493497_G_A	T-G	Androgen	-0.13374	21
Sleep	Sleep score (1st Trim)	T-G	Androgen	0.0310062	21
Diet	Fat intake (2nd Trim)	T-G	Androgen	0	21
Diet	Vitamin D intake (2nd Trim)	T-G	Androgen	0	21
Diet	aMED (2nd Trim)	T-G	Androgen	0	21
Depression	EPDS (3rd Trim)	T-G	Androgen	0	21
Stress	PSS (3rd Trim)	T-G	Androgen	-0.0788842	21
Anthropometry	BMI (3rd Trim)	T-G	Androgen	0	21
Age	Age	T-G	Androgen	0	21
Anthropometry	Weight gain (during preg.)	T-G	Androgen	0	21
Fetuses	Foetal weight (2nd Trim)	T-G	Androgen	-0.188782	21
Fetuses	Foetal weight (3rd Trim)	T-G	Androgen	-0.0175027	21
Fetuses	Sex of fetuses (Girl)	T-G	Androgen	0	22
Tobacco Smoke	Smoking (bef. preg)	T-G	Androgen	0	22
Tobacco Smoke	Smoking (3rd Trim)	T-G	Androgen	0	22
Tobacco Smoke	Smoking (during preg.)	T-G	Androgen	-0.0107432	22
Tobacco Smoke	Cigarettes (3rd Trim): 1-10 cig/day	T-G	Androgen	0	22
Tobacco Smoke	Cigarettes (3rd Trim): >10 cig/day	T-G	Androgen	0	22
Tobacco Smoke	Cigarettes (1st Trim): 1-10 cig/day	T-G	Androgen	0	22
Tobacco Smoke	Cigarettes (1st Trim): >10 cig/day	T-G	Androgen	0	22
Tobacco Smoke	Passive smoking (3rd Trim)	T-G	Androgen	-0.0274851	22
PCOS	PCOS	T-G	Androgen	-0.147206	22
alcohol_category0.4-1g/day	Alcohol (2nd Trim): 0.4-1g/day vs none	T-G	Androgen	0	22
alcohol_category>1g/day	Alcohol (2nd Trim): >1d/day vs none	T-G	Androgen	0.977167	22
Physical activity	MVPA (1st Trim): >150 min/week	T-G	Androgen	0	22
Physical activity	MVPA (3rd Trim): >150 min/week	T-G	Androgen	-0.168324	22
Sleep	Sleep (1st Trim): More than 7h/day	T-G	Androgen	0	22
Sleep	Sleep (3rd Trim): More than 7h/day	T-G	Androgen	0.0157469	22
Folic acid consumption	Folic acid sup	T-G	Androgen	0.133049	22
Depression	EPDS risk (3rd Trim): middle vs low	T-G	Androgen	0	22
Depression	EPDS risk (3rd Trim): high vs low	T-G	Androgen	0.0198121	22
Parity	Primiparous vs Nulliparous	T-G	Androgen	0	22
Parity	Multiparous vs Nulliparous	T-G	Androgen	-0.0849106	22
Infertility	Fertility treatment	T-G	Androgen	0	22
OC	Amniotic fluid (Polyhydramnios)	T-G	Androgen	0	22
OC	Mild preeclampsia	T-G	Androgen	0	22
OC	Gestational hypertension	T-G	Androgen	0	22
OC	Type I diabetes	T-G	Androgen	-0.0944584	22
OC	Gestational diabetes	T-G	Androgen	0.037639	22
Medication	Corticosteroid	T-G	Androgen	0	22
Medication	Progesterone	T-G	Androgen	1.53797	22
Mother education	Secondary vs Primary	T-G	Androgen	0.0232439	22
Mother education	University vs Primary	T-G	Androgen	0	22
Ethnicity	Latin American vs Spanish	T-G	Androgen	0.00971504	22
Ethnicity	Others vs Spanish	T-G	Androgen	0	22
rs2300701_G_A	rs2300701_G_A	T-G	Androgen	-0.0102294	22
rs806645_C_T	rs806645_C_T	T-G	Androgen	-0.0468451	22
rs1056836_G_C	rs1056836_G_C	T-G	Androgen	0.10771	22
rs1264459_A_G	rs1264459_A_G	T-G	Androgen	0.0181008	22
rs1937863_A_G	rs1937863_A_G	T-G	Androgen	0	22
rs743572_A_G	rs743572_A_G	T-G	Androgen	0.118258	22
rs10046_G_A	rs10046_G_A	T-G	Androgen	0	22
rs28757184_G_A	rs28757184_G_A	T-G	Androgen	0	22
rs700518_T_C	rs700518_T_C	T-G	Androgen	0.00250765	22
rs6493497_G_A	rs6493497_G_A	T-G	Androgen	-0.0827757	22
Sleep	Sleep score (1st Trim)	T-G	Androgen	0.0195268	22
Diet	Fat intake (2nd Trim)	T-G	Androgen	0.12056	22
Diet	Vitamin D intake (2nd Trim)	T-G	Androgen	0.00207035	22
Diet	aMED (2nd Trim)	T-G	Androgen	-0.120759	22
Depression	EPDS (3rd Trim)	T-G	Androgen	0	22
Stress	PSS (3rd Trim)	T-G	Androgen	0.0437401	22
Anthropometry	BMI (3rd Trim)	T-G	Androgen	0	22
Age	Age	T-G	Androgen	-0.0092365	22
Anthropometry	Weight gain (during preg.)	T-G	Androgen	0.119487	22
Fetuses	Foetal weight (2nd Trim)	T-G	Androgen	0	22
Fetuses	Foetal weight (3rd Trim)	T-G	Androgen	-0.0420784	22
Fetuses	Sex of fetuses (Girl)	T-G	Androgen	0	23
Tobacco Smoke	Smoking (bef. preg)	T-G	Androgen	0	23
Tobacco Smoke	Smoking (3rd Trim)	T-G	Androgen	0	23
Tobacco Smoke	Smoking (during preg.)	T-G	Androgen	0	23
Tobacco Smoke	Cigarettes (3rd Trim): 1-10 cig/day	T-G	Androgen	-0.124419	23
Tobacco Smoke	Cigarettes (3rd Trim): >10 cig/day	T-G	Androgen	0	23
Tobacco Smoke	Cigarettes (1st Trim): 1-10 cig/day	T-G	Androgen	0	23
Tobacco Smoke	Cigarettes (1st Trim): >10 cig/day	T-G	Androgen	0.436545	23
Tobacco Smoke	Passive smoking (3rd Trim)	T-G	Androgen	0	23
PCOS	PCOS	T-G	Androgen	0	23
alcohol_category0.4-1g/day	Alcohol (2nd Trim): 0.4-1g/day vs none	T-G	Androgen	0	23
alcohol_category>1g/day	Alcohol (2nd Trim): >1d/day vs none	T-G	Androgen	0.344732	23
Physical activity	MVPA (1st Trim): >150 min/week	T-G	Androgen	0	23
Physical activity	MVPA (3rd Trim): >150 min/week	T-G	Androgen	-0.157869	23
Sleep	Sleep (1st Trim): More than 7h/day	T-G	Androgen	0	23
Sleep	Sleep (3rd Trim): More than 7h/day	T-G	Androgen	-0.049955	23
Folic acid consumption	Folic acid sup	T-G	Androgen	0.180951	23
Depression	EPDS risk (3rd Trim): middle vs low	T-G	Androgen	0	23
Depression	EPDS risk (3rd Trim): high vs low	T-G	Androgen	0.307448	23
Parity	Primiparous vs Nulliparous	T-G	Androgen	-0.00181775	23
Parity	Multiparous vs Nulliparous	T-G	Androgen	0	23
Infertility	Fertility treatment	T-G	Androgen	0	23
OC	Amniotic fluid (Polyhydramnios)	T-G	Androgen	0	23
OC	Mild preeclampsia	T-G	Androgen	0	23
OC	Gestational hypertension	T-G	Androgen	0	23
OC	Type I diabetes	T-G	Androgen	0	23
OC	Gestational diabetes	T-G	Androgen	0	23
Medication	Corticosteroid	T-G	Androgen	0.002994	23
Medication	Progesterone	T-G	Androgen	0.0906437	23
Mother education	Secondary vs Primary	T-G	Androgen	0	23
Mother education	University vs Primary	T-G	Androgen	0	23
Ethnicity	Latin American vs Spanish	T-G	Androgen	0	23
Ethnicity	Others vs Spanish	T-G	Androgen	-0.0715978	23
rs2300701_G_A	rs2300701_G_A	T-G	Androgen	-0.00153401	23
rs806645_C_T	rs806645_C_T	T-G	Androgen	-0.000415472	23
rs1056836_G_C	rs1056836_G_C	T-G	Androgen	0	23
rs1264459_A_G	rs1264459_A_G	T-G	Androgen	0	23
rs1937863_A_G	rs1937863_A_G	T-G	Androgen	0	23
rs743572_A_G	rs743572_A_G	T-G	Androgen	0	23
rs10046_G_A	rs10046_G_A	T-G	Androgen	0	23
rs28757184_G_A	rs28757184_G_A	T-G	Androgen	0	23
rs700518_T_C	rs700518_T_C	T-G	Androgen	0	23
rs6493497_G_A	rs6493497_G_A	T-G	Androgen	-0.173609	23
Sleep	Sleep score (1st Trim)	T-G	Androgen	0	23
Diet	Fat intake (2nd Trim)	T-G	Androgen	0	23
Diet	Vitamin D intake (2nd Trim)	T-G	Androgen	0	23
Diet	aMED (2nd Trim)	T-G	Androgen	0	23
Depression	EPDS (3rd Trim)	T-G	Androgen	0	23
Stress	PSS (3rd Trim)	T-G	Androgen	0	23
Anthropometry	BMI (3rd Trim)	T-G	Androgen	0	23
Age	Age	T-G	Androgen	0	23
Anthropometry	Weight gain (during preg.)	T-G	Androgen	0	23
Fetuses	Foetal weight (2nd Trim)	T-G	Androgen	-0.0685735	23
Fetuses	Foetal weight (3rd Trim)	T-G	Androgen	0	23
Fetuses	Sex of fetuses (Girl)	T-G	Androgen	0	24
Tobacco Smoke	Smoking (bef. preg)	T-G	Androgen	0	24
Tobacco Smoke	Smoking (3rd Trim)	T-G	Androgen	0.0476607	24
Tobacco Smoke	Smoking (during preg.)	T-G	Androgen	0	24
Tobacco Smoke	Cigarettes (3rd Trim): 1-10 cig/day	T-G	Androgen	0	24
Tobacco Smoke	Cigarettes (3rd Trim): >10 cig/day	T-G	Androgen	0	24
Tobacco Smoke	Cigarettes (1st Trim): 1-10 cig/day	T-G	Androgen	0	24
Tobacco Smoke	Cigarettes (1st Trim): >10 cig/day	T-G	Androgen	0	24
Tobacco Smoke	Passive smoking (3rd Trim)	T-G	Androgen	0	24
PCOS	PCOS	T-G	Androgen	-0.0999745	24
alcohol_category0.4-1g/day	Alcohol (2nd Trim): 0.4-1g/day vs none	T-G	Androgen	0.264408	24
alcohol_category>1g/day	Alcohol (2nd Trim): >1d/day vs none	T-G	Androgen	0.110826	24
Physical activity	MVPA (1st Trim): >150 min/week	T-G	Androgen	-0.034143	24
Physical activity	MVPA (3rd Trim): >150 min/week	T-G	Androgen	0	24
Sleep	Sleep (1st Trim): More than 7h/day	T-G	Androgen	0	24
Sleep	Sleep (3rd Trim): More than 7h/day	T-G	Androgen	0	24
Folic acid consumption	Folic acid sup	T-G	Androgen	0.0994946	24
Depression	EPDS risk (3rd Trim): middle vs low	T-G	Androgen	-0.203454	24
Depression	EPDS risk (3rd Trim): high vs low	T-G	Androgen	0	24
Parity	Primiparous vs Nulliparous	T-G	Androgen	0	24
Parity	Multiparous vs Nulliparous	T-G	Androgen	0	24
Infertility	Fertility treatment	T-G	Androgen	0.196441	24
OC	Amniotic fluid (Polyhydramnios)	T-G	Androgen	0	24
OC	Mild preeclampsia	T-G	Androgen	0	24
OC	Gestational hypertension	T-G	Androgen	0	24
OC	Type I diabetes	T-G	Androgen	0	24
OC	Gestational diabetes	T-G	Androgen	0	24
Medication	Corticosteroid	T-G	Androgen	1.40132	24
Medication	Progesterone	T-G	Androgen	0	24
Mother education	Secondary vs Primary	T-G	Androgen	0	24
Mother education	University vs Primary	T-G	Androgen	0	24
Ethnicity	Latin American vs Spanish	T-G	Androgen	0	24
Ethnicity	Others vs Spanish	T-G	Androgen	0	24
rs2300701_G_A	rs2300701_G_A	T-G	Androgen	0	24
rs806645_C_T	rs806645_C_T	T-G	Androgen	0	24
rs1056836_G_C	rs1056836_G_C	T-G	Androgen	0.0576315	24
rs1264459_A_G	rs1264459_A_G	T-G	Androgen	0	24
rs1937863_A_G	rs1937863_A_G	T-G	Androgen	0	24
rs743572_A_G	rs743572_A_G	T-G	Androgen	0.086159	24
rs10046_G_A	rs10046_G_A	T-G	Androgen	0	24
rs28757184_G_A	rs28757184_G_A	T-G	Androgen	0	24
rs700518_T_C	rs700518_T_C	T-G	Androgen	0	24
rs6493497_G_A	rs6493497_G_A	T-G	Androgen	0	24
Sleep	Sleep score (1st Trim)	T-G	Androgen	0	24
Diet	Fat intake (2nd Trim)	T-G	Androgen	-0.0176015	24
Diet	Vitamin D intake (2nd Trim)	T-G	Androgen	0.00207689	24
Diet	aMED (2nd Trim)	T-G	Androgen	0	24
Depression	EPDS (3rd Trim)	T-G	Androgen	0	24
Stress	PSS (3rd Trim)	T-G	Androgen	-0.00470525	24
Anthropometry	BMI (3rd Trim)	T-G	Androgen	0.00377506	24
Age	Age	T-G	Androgen	0	24
Anthropometry	Weight gain (during preg.)	T-G	Androgen	0.0611657	24
Fetuses	Foetal weight (2nd Trim)	T-G	Androgen	0	24
Fetuses	Foetal weight (3rd Trim)	T-G	Androgen	0	24
Fetuses	Sex of fetuses (Girl)	T-G	Androgen	0	25
Tobacco Smoke	Smoking (bef. preg)	T-G	Androgen	0	25
Tobacco Smoke	Smoking (3rd Trim)	T-G	Androgen	0.00978831	25
Tobacco Smoke	Smoking (during preg.)	T-G	Androgen	0.191042	25
Tobacco Smoke	Cigarettes (3rd Trim): 1-10 cig/day	T-G	Androgen	-0.228504	25
Tobacco Smoke	Cigarettes (3rd Trim): >10 cig/day	T-G	Androgen	0	25
Tobacco Smoke	Cigarettes (1st Trim): 1-10 cig/day	T-G	Androgen	0.0113238	25
Tobacco Smoke	Cigarettes (1st Trim): >10 cig/day	T-G	Androgen	0	25
Tobacco Smoke	Passive smoking (3rd Trim)	T-G	Androgen	-0.0472658	25
PCOS	PCOS	T-G	Androgen	-0.457357	25
alcohol_category0.4-1g/day	Alcohol (2nd Trim): 0.4-1g/day vs none	T-G	Androgen	0	25
alcohol_category>1g/day	Alcohol (2nd Trim): >1d/day vs none	T-G	Androgen	0.449083	25
Physical activity	MVPA (1st Trim): >150 min/week	T-G	Androgen	-0.130521	25
Physical activity	MVPA (3rd Trim): >150 min/week	T-G	Androgen	-0.0394455	25
Sleep	Sleep (1st Trim): More than 7h/day	T-G	Androgen	0	25
Sleep	Sleep (3rd Trim): More than 7h/day	T-G	Androgen	0	25
Folic acid consumption	Folic acid sup	T-G	Androgen	0	25
Depression	EPDS risk (3rd Trim): middle vs low	T-G	Androgen	0	25
Depression	EPDS risk (3rd Trim): high vs low	T-G	Androgen	0	25
Parity	Primiparous vs Nulliparous	T-G	Androgen	0.199323	25
Parity	Multiparous vs Nulliparous	T-G	Androgen	-0.0294647	25
Infertility	Fertility treatment	T-G	Androgen	0.308459	25
OC	Amniotic fluid (Polyhydramnios)	T-G	Androgen	0	25
OC	Mild preeclampsia	T-G	Androgen	0.323884	25
OC	Gestational hypertension	T-G	Androgen	0	25
OC	Type I diabetes	T-G	Androgen	0	25
OC	Gestational diabetes	T-G	Androgen	0.125389	25
Medication	Corticosteroid	T-G	Androgen	0.322918	25
Medication	Progesterone	T-G	Androgen	1.01839	25
Mother education	Secondary vs Primary	T-G	Androgen	0	25
Mother education	University vs Primary	T-G	Androgen	0	25
Ethnicity	Latin American vs Spanish	T-G	Androgen	0.0372895	25
Ethnicity	Others vs Spanish	T-G	Androgen	0.0161262	25
rs2300701_G_A	rs2300701_G_A	T-G	Androgen	0.0845753	25
rs806645_C_T	rs806645_C_T	T-G	Androgen	-0.259154	25
rs1056836_G_C	rs1056836_G_C	T-G	Androgen	-0.0302365	25
rs1264459_A_G	rs1264459_A_G	T-G	Androgen	0	25
rs1937863_A_G	rs1937863_A_G	T-G	Androgen	0.0828581	25
rs743572_A_G	rs743572_A_G	T-G	Androgen	0.0956756	25
rs10046_G_A	rs10046_G_A	T-G	Androgen	0	25
rs28757184_G_A	rs28757184_G_A	T-G	Androgen	0	25
rs700518_T_C	rs700518_T_C	T-G	Androgen	-0.0233697	25
rs6493497_G_A	rs6493497_G_A	T-G	Androgen	-0.13188	25
Sleep	Sleep score (1st Trim)	T-G	Androgen	0	25
Diet	Fat intake (2nd Trim)	T-G	Androgen	-0.081246	25
Diet	Vitamin D intake (2nd Trim)	T-G	Androgen	-0.0552997	25
Diet	aMED (2nd Trim)	T-G	Androgen	-0.0999603	25
Depression	EPDS (3rd Trim)	T-G	Androgen	-0.0974399	25
Stress	PSS (3rd Trim)	T-G	Androgen	0.0587645	25
Anthropometry	BMI (3rd Trim)	T-G	Androgen	-0.0241887	25
Age	Age	T-G	Androgen	-0.0623972	25
Anthropometry	Weight gain (during preg.)	T-G	Androgen	0.0978607	25
Fetuses	Foetal weight (2nd Trim)	T-G	Androgen	-0.0605329	25
Fetuses	Foetal weight (3rd Trim)	T-G	Androgen	0	25
Fetuses	Sex of fetuses (Girl)	T-G	Androgen	0	26
Tobacco Smoke	Smoking (bef. preg)	T-G	Androgen	0	26
Tobacco Smoke	Smoking (3rd Trim)	T-G	Androgen	0	26
Tobacco Smoke	Smoking (during preg.)	T-G	Androgen	0	26
Tobacco Smoke	Cigarettes (3rd Trim): 1-10 cig/day	T-G	Androgen	-0.00989582	26
Tobacco Smoke	Cigarettes (3rd Trim): >10 cig/day	T-G	Androgen	0	26
Tobacco Smoke	Cigarettes (1st Trim): 1-10 cig/day	T-G	Androgen	0.975972	26
Tobacco Smoke	Cigarettes (1st Trim): >10 cig/day	T-G	Androgen	0	26
Tobacco Smoke	Passive smoking (3rd Trim)	T-G	Androgen	0	26
PCOS	PCOS	T-G	Androgen	-0.311375	26
alcohol_category0.4-1g/day	Alcohol (2nd Trim): 0.4-1g/day vs none	T-G	Androgen	0.41073	26
alcohol_category>1g/day	Alcohol (2nd Trim): >1d/day vs none	T-G	Androgen	0	26
Physical activity	MVPA (1st Trim): >150 min/week	T-G	Androgen	-0.00162412	26
Physical activity	MVPA (3rd Trim): >150 min/week	T-G	Androgen	0	26
Sleep	Sleep (1st Trim): More than 7h/day	T-G	Androgen	0	26
Sleep	Sleep (3rd Trim): More than 7h/day	T-G	Androgen	0	26
Folic acid consumption	Folic acid sup	T-G	Androgen	0	26
Depression	EPDS risk (3rd Trim): middle vs low	T-G	Androgen	0	26
Depression	EPDS risk (3rd Trim): high vs low	T-G	Androgen	0.323676	26
Parity	Primiparous vs Nulliparous	T-G	Androgen	0	26
Parity	Multiparous vs Nulliparous	T-G	Androgen	0	26
Infertility	Fertility treatment	T-G	Androgen	0	26
OC	Amniotic fluid (Polyhydramnios)	T-G	Androgen	0	26
OC	Mild preeclampsia	T-G	Androgen	0	26
OC	Gestational hypertension	T-G	Androgen	0	26
OC	Type I diabetes	T-G	Androgen	0	26
OC	Gestational diabetes	T-G	Androgen	0.473577	26
Medication	Corticosteroid	T-G	Androgen	0.00409148	26
Medication	Progesterone	T-G	Androgen	1.64646	26
Mother education	Secondary vs Primary	T-G	Androgen	0	26
Mother education	University vs Primary	T-G	Androgen	0	26
Ethnicity	Latin American vs Spanish	T-G	Androgen	0.0418681	26
Ethnicity	Others vs Spanish	T-G	Androgen	-0.0379812	26
rs2300701_G_A	rs2300701_G_A	T-G	Androgen	-0.000592123	26
rs806645_C_T	rs806645_C_T	T-G	Androgen	-0.0243379	26
rs1056836_G_C	rs1056836_G_C	T-G	Androgen	0.0269582	26
rs1264459_A_G	rs1264459_A_G	T-G	Androgen	0	26
rs1937863_A_G	rs1937863_A_G	T-G	Androgen	0	26
rs743572_A_G	rs743572_A_G	T-G	Androgen	0.0568248	26
rs10046_G_A	rs10046_G_A	T-G	Androgen	0	26
rs28757184_G_A	rs28757184_G_A	T-G	Androgen	0.021667	26
rs700518_T_C	rs700518_T_C	T-G	Androgen	0.011107	26
rs6493497_G_A	rs6493497_G_A	T-G	Androgen	0	26
Sleep	Sleep score (1st Trim)	T-G	Androgen	-0.0220459	26
Diet	Fat intake (2nd Trim)	T-G	Androgen	-0.0440515	26
Diet	Vitamin D intake (2nd Trim)	T-G	Androgen	0	26
Diet	aMED (2nd Trim)	T-G	Androgen	-0.00240364	26
Depression	EPDS (3rd Trim)	T-G	Androgen	0	26
Stress	PSS (3rd Trim)	T-G	Androgen	0.0138477	26
Anthropometry	BMI (3rd Trim)	T-G	Androgen	0	26
Age	Age	T-G	Androgen	0.0183734	26
Anthropometry	Weight gain (during preg.)	T-G	Androgen	0.0474141	26
Fetuses	Foetal weight (2nd Trim)	T-G	Androgen	-0.142725	26
Fetuses	Foetal weight (3rd Trim)	T-G	Androgen	0	26
Fetuses	Sex of fetuses (Girl)	T-G	Androgen	0	27
Tobacco Smoke	Smoking (bef. preg)	T-G	Androgen	0	27
Tobacco Smoke	Smoking (3rd Trim)	T-G	Androgen	0	27
Tobacco Smoke	Smoking (during preg.)	T-G	Androgen	0	27
Tobacco Smoke	Cigarettes (3rd Trim): 1-10 cig/day	T-G	Androgen	0	27
Tobacco Smoke	Cigarettes (3rd Trim): >10 cig/day	T-G	Androgen	0	27
Tobacco Smoke	Cigarettes (1st Trim): 1-10 cig/day	T-G	Androgen	0	27
Tobacco Smoke	Cigarettes (1st Trim): >10 cig/day	T-G	Androgen	0	27
Tobacco Smoke	Passive smoking (3rd Trim)	T-G	Androgen	0	27
PCOS	PCOS	T-G	Androgen	0	27
alcohol_category0.4-1g/day	Alcohol (2nd Trim): 0.4-1g/day vs none	T-G	Androgen	0	27
alcohol_category>1g/day	Alcohol (2nd Trim): >1d/day vs none	T-G	Androgen	0.348639	27
Physical activity	MVPA (1st Trim): >150 min/week	T-G	Androgen	0	27
Physical activity	MVPA (3rd Trim): >150 min/week	T-G	Androgen	0	27
Sleep	Sleep (1st Trim): More than 7h/day	T-G	Androgen	0	27
Sleep	Sleep (3rd Trim): More than 7h/day	T-G	Androgen	-0.0899266	27
Folic acid consumption	Folic acid sup	T-G	Androgen	0.247051	27
Depression	EPDS risk (3rd Trim): middle vs low	T-G	Androgen	0	27
Depression	EPDS risk (3rd Trim): high vs low	T-G	Androgen	0.387163	27
Parity	Primiparous vs Nulliparous	T-G	Androgen	0.0313596	27
Parity	Multiparous vs Nulliparous	T-G	Androgen	0	27
Infertility	Fertility treatment	T-G	Androgen	0	27
OC	Amniotic fluid (Polyhydramnios)	T-G	Androgen	0	27
OC	Mild preeclampsia	T-G	Androgen	0.388445	27
OC	Gestational hypertension	T-G	Androgen	0	27
OC	Type I diabetes	T-G	Androgen	0	27
OC	Gestational diabetes	T-G	Androgen	0.37114	27
Medication	Corticosteroid	T-G	Androgen	0	27
Medication	Progesterone	T-G	Androgen	0	27
Mother education	Secondary vs Primary	T-G	Androgen	0	27
Mother education	University vs Primary	T-G	Androgen	0	27
Ethnicity	Latin American vs Spanish	T-G	Androgen	0.0410613	27
Ethnicity	Others vs Spanish	T-G	Androgen	-0.0251431	27
rs2300701_G_A	rs2300701_G_A	T-G	Androgen	-0.0129052	27
rs806645_C_T	rs806645_C_T	T-G	Androgen	0	27
rs1056836_G_C	rs1056836_G_C	T-G	Androgen	0	27
rs1264459_A_G	rs1264459_A_G	T-G	Androgen	0	27
rs1937863_A_G	rs1937863_A_G	T-G	Androgen	0	27
rs743572_A_G	rs743572_A_G	T-G	Androgen	0.0308817	27
rs10046_G_A	rs10046_G_A	T-G	Androgen	0	27
rs28757184_G_A	rs28757184_G_A	T-G	Androgen	0.0305593	27
rs700518_T_C	rs700518_T_C	T-G	Androgen	0	27
rs6493497_G_A	rs6493497_G_A	T-G	Androgen	-0.223946	27
Sleep	Sleep score (1st Trim)	T-G	Androgen	0.034518	27
Diet	Fat intake (2nd Trim)	T-G	Androgen	0	27
Diet	Vitamin D intake (2nd Trim)	T-G	Androgen	0	27
Diet	aMED (2nd Trim)	T-G	Androgen	0	27
Depression	EPDS (3rd Trim)	T-G	Androgen	0	27
Stress	PSS (3rd Trim)	T-G	Androgen	0	27
Anthropometry	BMI (3rd Trim)	T-G	Androgen	0	27
Age	Age	T-G	Androgen	0	27
Anthropometry	Weight gain (during preg.)	T-G	Androgen	0	27
Fetuses	Foetal weight (2nd Trim)	T-G	Androgen	-0.0906849	27
Fetuses	Foetal weight (3rd Trim)	T-G	Androgen	-0.0341326	27
Fetuses	Sex of fetuses (Girl)	T-G	Androgen	0.033379	28
Tobacco Smoke	Smoking (bef. preg)	T-G	Androgen	0.136451	28
Tobacco Smoke	Smoking (3rd Trim)	T-G	Androgen	0	28
Tobacco Smoke	Smoking (during preg.)	T-G	Androgen	0	28
Tobacco Smoke	Cigarettes (3rd Trim): 1-10 cig/day	T-G	Androgen	0	28
Tobacco Smoke	Cigarettes (3rd Trim): >10 cig/day	T-G	Androgen	0	28
Tobacco Smoke	Cigarettes (1st Trim): 1-10 cig/day	T-G	Androgen	0	28
Tobacco Smoke	Cigarettes (1st Trim): >10 cig/day	T-G	Androgen	0	28
Tobacco Smoke	Passive smoking (3rd Trim)	T-G	Androgen	-0.111067	28
PCOS	PCOS	T-G	Androgen	0	28
alcohol_category0.4-1g/day	Alcohol (2nd Trim): 0.4-1g/day vs none	T-G	Androgen	0.644703	28
alcohol_category>1g/day	Alcohol (2nd Trim): >1d/day vs none	T-G	Androgen	0.275656	28
Physical activity	MVPA (1st Trim): >150 min/week	T-G	Androgen	0	28
Physical activity	MVPA (3rd Trim): >150 min/week	T-G	Androgen	-0.108548	28
Sleep	Sleep (1st Trim): More than 7h/day	T-G	Androgen	-0.121952	28
Sleep	Sleep (3rd Trim): More than 7h/day	T-G	Androgen	0	28
Folic acid consumption	Folic acid sup	T-G	Androgen	0.133391	28
Depression	EPDS risk (3rd Trim): middle vs low	T-G	Androgen	0.231705	28
Depression	EPDS risk (3rd Trim): high vs low	T-G	Androgen	0.431168	28
Parity	Primiparous vs Nulliparous	T-G	Androgen	-0.0729685	28
Parity	Multiparous vs Nulliparous	T-G	Androgen	0	28
Infertility	Fertility treatment	T-G	Androgen	0.144375	28
OC	Amniotic fluid (Polyhydramnios)	T-G	Androgen	-0.341544	28
OC	Mild preeclampsia	T-G	Androgen	0	28
OC	Gestational hypertension	T-G	Androgen	0.115909	28
OC	Type I diabetes	T-G	Androgen	0	28
OC	Gestational diabetes	T-G	Androgen	0.0227101	28
Medication	Corticosteroid	T-G	Androgen	0.910442	28
Medication	Progesterone	T-G	Androgen	0	28
Mother education	Secondary vs Primary	T-G	Androgen	0	28
Mother education	University vs Primary	T-G	Androgen	-0.0501035	28
Ethnicity	Latin American vs Spanish	T-G	Androgen	0	28
Ethnicity	Others vs Spanish	T-G	Androgen	0	28
rs2300701_G_A	rs2300701_G_A	T-G	Androgen	-0.00199977	28
rs806645_C_T	rs806645_C_T	T-G	Androgen	0	28
rs1056836_G_C	rs1056836_G_C	T-G	Androgen	0	28
rs1264459_A_G	rs1264459_A_G	T-G	Androgen	0.0250749	28
rs1937863_A_G	rs1937863_A_G	T-G	Androgen	0.137819	28
rs743572_A_G	rs743572_A_G	T-G	Androgen	0	28
rs10046_G_A	rs10046_G_A	T-G	Androgen	-0.0557762	28
rs28757184_G_A	rs28757184_G_A	T-G	Androgen	0	28
rs700518_T_C	rs700518_T_C	T-G	Androgen	0	28
rs6493497_G_A	rs6493497_G_A	T-G	Androgen	0	28
Sleep	Sleep score (1st Trim)	T-G	Androgen	0.0517647	28
Diet	Fat intake (2nd Trim)	T-G	Androgen	0	28
Diet	Vitamin D intake (2nd Trim)	T-G	Androgen	0.00873867	28
Diet	aMED (2nd Trim)	T-G	Androgen	0	28
Depression	EPDS (3rd Trim)	T-G	Androgen	0	28
Stress	PSS (3rd Trim)	T-G	Androgen	0	28
Anthropometry	BMI (3rd Trim)	T-G	Androgen	0	28
Age	Age	T-G	Androgen	0	28
Anthropometry	Weight gain (during preg.)	T-G	Androgen	0.101993	28
Fetuses	Foetal weight (2nd Trim)	T-G	Androgen	0	28
Fetuses	Foetal weight (3rd Trim)	T-G	Androgen	0	28
Fetuses	Sex of fetuses (Girl)	T-G	Androgen	0	29
Tobacco Smoke	Smoking (bef. preg)	T-G	Androgen	0	29
Tobacco Smoke	Smoking (3rd Trim)	T-G	Androgen	0	29
Tobacco Smoke	Smoking (during preg.)	T-G	Androgen	0	29
Tobacco Smoke	Cigarettes (3rd Trim): 1-10 cig/day	T-G	Androgen	0	29
Tobacco Smoke	Cigarettes (3rd Trim): >10 cig/day	T-G	Androgen	0	29
Tobacco Smoke	Cigarettes (1st Trim): 1-10 cig/day	T-G	Androgen	0	29
Tobacco Smoke	Cigarettes (1st Trim): >10 cig/day	T-G	Androgen	0	29
Tobacco Smoke	Passive smoking (3rd Trim)	T-G	Androgen	0	29
PCOS	PCOS	T-G	Androgen	-0.00320305	29
alcohol_category0.4-1g/day	Alcohol (2nd Trim): 0.4-1g/day vs none	T-G	Androgen	0.173044	29
alcohol_category>1g/day	Alcohol (2nd Trim): >1d/day vs none	T-G	Androgen	0.0781462	29
Physical activity	MVPA (1st Trim): >150 min/week	T-G	Androgen	0	29
Physical activity	MVPA (3rd Trim): >150 min/week	T-G	Androgen	0	29
Sleep	Sleep (1st Trim): More than 7h/day	T-G	Androgen	0	29
Sleep	Sleep (3rd Trim): More than 7h/day	T-G	Androgen	0	29
Folic acid consumption	Folic acid sup	T-G	Androgen	0.11202	29
Depression	EPDS risk (3rd Trim): middle vs low	T-G	Androgen	0	29
Depression	EPDS risk (3rd Trim): high vs low	T-G	Androgen	0.190931	29
Parity	Primiparous vs Nulliparous	T-G	Androgen	0	29
Parity	Multiparous vs Nulliparous	T-G	Androgen	0.110351	29
Infertility	Fertility treatment	T-G	Androgen	0	29
OC	Amniotic fluid (Polyhydramnios)	T-G	Androgen	0	29
OC	Mild preeclampsia	T-G	Androgen	0	29
OC	Gestational hypertension	T-G	Androgen	0	29
OC	Type I diabetes	T-G	Androgen	0	29
OC	Gestational diabetes	T-G	Androgen	0.0801778	29
Medication	Corticosteroid	T-G	Androgen	0.174647	29
Medication	Progesterone	T-G	Androgen	0.55626	29
Mother education	Secondary vs Primary	T-G	Androgen	0	29
Mother education	University vs Primary	T-G	Androgen	0	29
Ethnicity	Latin American vs Spanish	T-G	Androgen	0	29
Ethnicity	Others vs Spanish	T-G	Androgen	-0.0577083	29
rs2300701_G_A	rs2300701_G_A	T-G	Androgen	0	29
rs806645_C_T	rs806645_C_T	T-G	Androgen	-0.0106435	29
rs1056836_G_C	rs1056836_G_C	T-G	Androgen	0	29
rs1264459_A_G	rs1264459_A_G	T-G	Androgen	0.0441664	29
rs1937863_A_G	rs1937863_A_G	T-G	Androgen	0	29
rs743572_A_G	rs743572_A_G	T-G	Androgen	0.0373996	29
rs10046_G_A	rs10046_G_A	T-G	Androgen	0	29
rs28757184_G_A	rs28757184_G_A	T-G	Androgen	0	29
rs700518_T_C	rs700518_T_C	T-G	Androgen	0	29
rs6493497_G_A	rs6493497_G_A	T-G	Androgen	0	29
Sleep	Sleep score (1st Trim)	T-G	Androgen	0	29
Diet	Fat intake (2nd Trim)	T-G	Androgen	0	29
Diet	Vitamin D intake (2nd Trim)	T-G	Androgen	0.00730699	29
Diet	aMED (2nd Trim)	T-G	Androgen	0	29
Depression	EPDS (3rd Trim)	T-G	Androgen	0	29
Stress	PSS (3rd Trim)	T-G	Androgen	0.0399427	29
Anthropometry	BMI (3rd Trim)	T-G	Androgen	0	29
Age	Age	T-G	Androgen	0	29
Anthropometry	Weight gain (during preg.)	T-G	Androgen	0	29
Fetuses	Foetal weight (2nd Trim)	T-G	Androgen	-0.0420511	29
Fetuses	Foetal weight (3rd Trim)	T-G	Androgen	0	29
Fetuses	Sex of fetuses (Girl)	T-G	Androgen	0.0420771	30
Tobacco Smoke	Smoking (bef. preg)	T-G	Androgen	0.0324217	30
Tobacco Smoke	Smoking (3rd Trim)	T-G	Androgen	0	30
Tobacco Smoke	Smoking (during preg.)	T-G	Androgen	0	30
Tobacco Smoke	Cigarettes (3rd Trim): 1-10 cig/day	T-G	Androgen	-0.27514	30
Tobacco Smoke	Cigarettes (3rd Trim): >10 cig/day	T-G	Androgen	0	30
Tobacco Smoke	Cigarettes (1st Trim): 1-10 cig/day	T-G	Androgen	0.774793	30
Tobacco Smoke	Cigarettes (1st Trim): >10 cig/day	T-G	Androgen	-0.0463687	30
Tobacco Smoke	Passive smoking (3rd Trim)	T-G	Androgen	0.0297083	30
PCOS	PCOS	T-G	Androgen	-0.0672777	30
alcohol_category0.4-1g/day	Alcohol (2nd Trim): 0.4-1g/day vs none	T-G	Androgen	0.107619	30
alcohol_category>1g/day	Alcohol (2nd Trim): >1d/day vs none	T-G	Androgen	0	30
Physical activity	MVPA (1st Trim): >150 min/week	T-G	Androgen	0	30
Physical activity	MVPA (3rd Trim): >150 min/week	T-G	Androgen	0	30
Sleep	Sleep (1st Trim): More than 7h/day	T-G	Androgen	-0.109332	30
Sleep	Sleep (3rd Trim): More than 7h/day	T-G	Androgen	0	30
Folic acid consumption	Folic acid sup	T-G	Androgen	0	30
Depression	EPDS risk (3rd Trim): middle vs low	T-G	Androgen	0.0560403	30
Depression	EPDS risk (3rd Trim): high vs low	T-G	Androgen	0.140585	30
Parity	Primiparous vs Nulliparous	T-G	Androgen	-0.0558887	30
Parity	Multiparous vs Nulliparous	T-G	Androgen	0	30
Infertility	Fertility treatment	T-G	Androgen	0.166159	30
OC	Amniotic fluid (Polyhydramnios)	T-G	Androgen	-0.132145	30
OC	Mild preeclampsia	T-G	Androgen	0	30
OC	Gestational hypertension	T-G	Androgen	0	30
OC	Type I diabetes	T-G	Androgen	0	30
OC	Gestational diabetes	T-G	Androgen	0.0704339	30
Medication	Corticosteroid	T-G	Androgen	0	30
Medication	Progesterone	T-G	Androgen	1.20315	30
Mother education	Secondary vs Primary	T-G	Androgen	0	30
Mother education	University vs Primary	T-G	Androgen	0	30
Ethnicity	Latin American vs Spanish	T-G	Androgen	0	30
Ethnicity	Others vs Spanish	T-G	Androgen	0	30
rs2300701_G_A	rs2300701_G_A	T-G	Androgen	-0.0509402	30
rs806645_C_T	rs806645_C_T	T-G	Androgen	0	30
rs1056836_G_C	rs1056836_G_C	T-G	Androgen	0.00625453	30
rs1264459_A_G	rs1264459_A_G	T-G	Androgen	0	30
rs1937863_A_G	rs1937863_A_G	T-G	Androgen	0	30
rs743572_A_G	rs743572_A_G	T-G	Androgen	0.0473121	30
rs10046_G_A	rs10046_G_A	T-G	Androgen	0	30
rs28757184_G_A	rs28757184_G_A	T-G	Androgen	0.0963691	30
rs700518_T_C	rs700518_T_C	T-G	Androgen	0	30
rs6493497_G_A	rs6493497_G_A	T-G	Androgen	0	30
Sleep	Sleep score (1st Trim)	T-G	Androgen	0.0392444	30
Diet	Fat intake (2nd Trim)	T-G	Androgen	-0.0564599	30
Diet	Vitamin D intake (2nd Trim)	T-G	Androgen	0	30
Diet	aMED (2nd Trim)	T-G	Androgen	-0.0189129	30
Depression	EPDS (3rd Trim)	T-G	Androgen	0	30
Stress	PSS (3rd Trim)	T-G	Androgen	0	30
Anthropometry	BMI (3rd Trim)	T-G	Androgen	0	30
Age	Age	T-G	Androgen	0	30
Anthropometry	Weight gain (during preg.)	T-G	Androgen	0.093889	30
Fetuses	Foetal weight (2nd Trim)	T-G	Androgen	-0.00152807	30
Fetuses	Foetal weight (3rd Trim)	T-G	Androgen	0	30
Fetuses	Sex of fetuses (Girl)	T-G	Androgen	0.0736166	31
Tobacco Smoke	Smoking (bef. preg)	T-G	Androgen	0.0947206	31
Tobacco Smoke	Smoking (3rd Trim)	T-G	Androgen	0	31
Tobacco Smoke	Smoking (during preg.)	T-G	Androgen	0.0527461	31
Tobacco Smoke	Cigarettes (3rd Trim): 1-10 cig/day	T-G	Androgen	-0.925862	31
Tobacco Smoke	Cigarettes (3rd Trim): >10 cig/day	T-G	Androgen	0	31
Tobacco Smoke	Cigarettes (1st Trim): 1-10 cig/day	T-G	Androgen	0.80507	31
Tobacco Smoke	Cigarettes (1st Trim): >10 cig/day	T-G	Androgen	0	31
Tobacco Smoke	Passive smoking (3rd Trim)	T-G	Androgen	-0.0219541	31
PCOS	PCOS	T-G	Androgen	-0.433007	31
alcohol_category0.4-1g/day	Alcohol (2nd Trim): 0.4-1g/day vs none	T-G	Androgen	0.334673	31
alcohol_category>1g/day	Alcohol (2nd Trim): >1d/day vs none	T-G	Androgen	0.27151	31
Physical activity	MVPA (1st Trim): >150 min/week	T-G	Androgen	0	31
Physical activity	MVPA (3rd Trim): >150 min/week	T-G	Androgen	-0.270859	31
Sleep	Sleep (1st Trim): More than 7h/day	T-G	Androgen	0	31
Sleep	Sleep (3rd Trim): More than 7h/day	T-G	Androgen	0	31
Folic acid consumption	Folic acid sup	T-G	Androgen	0.266891	31
Depression	EPDS risk (3rd Trim): middle vs low	T-G	Androgen	0	31
Depression	EPDS risk (3rd Trim): high vs low	T-G	Androgen	0	31
Parity	Primiparous vs Nulliparous	T-G	Androgen	0	31
Parity	Multiparous vs Nulliparous	T-G	Androgen	0.0260576	31
Infertility	Fertility treatment	T-G	Androgen	0.155213	31
OC	Amniotic fluid (Polyhydramnios)	T-G	Androgen	-0.432738	31
OC	Mild preeclampsia	T-G	Androgen	0	31
OC	Gestational hypertension	T-G	Androgen	0.10957	31
OC	Type I diabetes	T-G	Androgen	0	31
OC	Gestational diabetes	T-G	Androgen	0	31
Medication	Corticosteroid	T-G	Androgen	0	31
Medication	Progesterone	T-G	Androgen	1.10078	31
Mother education	Secondary vs Primary	T-G	Androgen	0	31
Mother education	University vs Primary	T-G	Androgen	0	31
Ethnicity	Latin American vs Spanish	T-G	Androgen	0	31
Ethnicity	Others vs Spanish	T-G	Androgen	-0.197643	31
rs2300701_G_A	rs2300701_G_A	T-G	Androgen	-0.0687361	31
rs806645_C_T	rs806645_C_T	T-G	Androgen	-0.090642	31
rs1056836_G_C	rs1056836_G_C	T-G	Androgen	0.0291604	31
rs1264459_A_G	rs1264459_A_G	T-G	Androgen	-0.0981809	31
rs1937863_A_G	rs1937863_A_G	T-G	Androgen	0.0869041	31
rs743572_A_G	rs743572_A_G	T-G	Androgen	0.0803384	31
rs10046_G_A	rs10046_G_A	T-G	Androgen	0	31
rs28757184_G_A	rs28757184_G_A	T-G	Androgen	-0.0415313	31
rs700518_T_C	rs700518_T_C	T-G	Androgen	0.0421425	31
rs6493497_G_A	rs6493497_G_A	T-G	Androgen	0	31
Sleep	Sleep score (1st Trim)	T-G	Androgen	0.081452	31
Diet	Fat intake (2nd Trim)	T-G	Androgen	0	31
Diet	Vitamin D intake (2nd Trim)	T-G	Androgen	0.0173864	31
Diet	aMED (2nd Trim)	T-G	Androgen	0	31
Depression	EPDS (3rd Trim)	T-G	Androgen	-0.00530792	31
Stress	PSS (3rd Trim)	T-G	Androgen	0	31
Anthropometry	BMI (3rd Trim)	T-G	Androgen	0	31
Age	Age	T-G	Androgen	0	31
Anthropometry	Weight gain (during preg.)	T-G	Androgen	0.0252953	31
Fetuses	Foetal weight (2nd Trim)	T-G	Androgen	0	31
Fetuses	Foetal weight (3rd Trim)	T-G	Androgen	0	31
Fetuses	Sex of fetuses (Girl)	T-G	Androgen	0.0152831	32
Tobacco Smoke	Smoking (bef. preg)	T-G	Androgen	0.0572824	32
Tobacco Smoke	Smoking (3rd Trim)	T-G	Androgen	0	32
Tobacco Smoke	Smoking (during preg.)	T-G	Androgen	0	32
Tobacco Smoke	Cigarettes (3rd Trim): 1-10 cig/day	T-G	Androgen	0	32
Tobacco Smoke	Cigarettes (3rd Trim): >10 cig/day	T-G	Androgen	0	32
Tobacco Smoke	Cigarettes (1st Trim): 1-10 cig/day	T-G	Androgen	0	32
Tobacco Smoke	Cigarettes (1st Trim): >10 cig/day	T-G	Androgen	0	32
Tobacco Smoke	Passive smoking (3rd Trim)	T-G	Androgen	0	32
PCOS	PCOS	T-G	Androgen	0	32
alcohol_category0.4-1g/day	Alcohol (2nd Trim): 0.4-1g/day vs none	T-G	Androgen	0.367638	32
alcohol_category>1g/day	Alcohol (2nd Trim): >1d/day vs none	T-G	Androgen	0	32
Physical activity	MVPA (1st Trim): >150 min/week	T-G	Androgen	-0.0310734	32
Physical activity	MVPA (3rd Trim): >150 min/week	T-G	Androgen	-0.124894	32
Sleep	Sleep (1st Trim): More than 7h/day	T-G	Androgen	0	32
Sleep	Sleep (3rd Trim): More than 7h/day	T-G	Androgen	-0.0679035	32
Folic acid consumption	Folic acid sup	T-G	Androgen	0	32
Depression	EPDS risk (3rd Trim): middle vs low	T-G	Androgen	0.114762	32
Depression	EPDS risk (3rd Trim): high vs low	T-G	Androgen	0	32
Parity	Primiparous vs Nulliparous	T-G	Androgen	-0.00836192	32
Parity	Multiparous vs Nulliparous	T-G	Androgen	0	32
Infertility	Fertility treatment	T-G	Androgen	0	32
OC	Amniotic fluid (Polyhydramnios)	T-G	Androgen	-0.0835096	32
OC	Mild preeclampsia	T-G	Androgen	0.219604	32
OC	Gestational hypertension	T-G	Androgen	0	32
OC	Type I diabetes	T-G	Androgen	0	32
OC	Gestational diabetes	T-G	Androgen	0.349821	32
Medication	Corticosteroid	T-G	Androgen	0	32
Medication	Progesterone	T-G	Androgen	1.18217	32
Mother education	Secondary vs Primary	T-G	Androgen	0	32
Mother education	University vs Primary	T-G	Androgen	0	32
Ethnicity	Latin American vs Spanish	T-G	Androgen	0.226626	32
Ethnicity	Others vs Spanish	T-G	Androgen	0	32
rs2300701_G_A	rs2300701_G_A	T-G	Androgen	0	32
rs806645_C_T	rs806645_C_T	T-G	Androgen	-0.0396279	32
rs1056836_G_C	rs1056836_G_C	T-G	Androgen	0.0097975	32
rs1264459_A_G	rs1264459_A_G	T-G	Androgen	0.0423305	32
rs1937863_A_G	rs1937863_A_G	T-G	Androgen	0	32
rs743572_A_G	rs743572_A_G	T-G	Androgen	0.0250958	32
rs10046_G_A	rs10046_G_A	T-G	Androgen	0	32
rs28757184_G_A	rs28757184_G_A	T-G	Androgen	0	32
rs700518_T_C	rs700518_T_C	T-G	Androgen	0	32
rs6493497_G_A	rs6493497_G_A	T-G	Androgen	0	32
Sleep	Sleep score (1st Trim)	T-G	Androgen	0.0533826	32
Diet	Fat intake (2nd Trim)	T-G	Androgen	0	32
Diet	Vitamin D intake (2nd Trim)	T-G	Androgen	0	32
Diet	aMED (2nd Trim)	T-G	Androgen	0	32
Depression	EPDS (3rd Trim)	T-G	Androgen	0.0272149	32
Stress	PSS (3rd Trim)	T-G	Androgen	0.0138038	32
Anthropometry	BMI (3rd Trim)	T-G	Androgen	0	32
Age	Age	T-G	Androgen	0.0583988	32
Anthropometry	Weight gain (during preg.)	T-G	Androgen	0.0560729	32
Fetuses	Foetal weight (2nd Trim)	T-G	Androgen	-0.00495705	32
Fetuses	Foetal weight (3rd Trim)	T-G	Androgen	-0.0705323	32
Fetuses	Sex of fetuses (Girl)	T-G	Androgen	0.0620714	33
Tobacco Smoke	Smoking (bef. preg)	T-G	Androgen	0	33
Tobacco Smoke	Smoking (3rd Trim)	T-G	Androgen	0	33
Tobacco Smoke	Smoking (during preg.)	T-G	Androgen	0	33
Tobacco Smoke	Cigarettes (3rd Trim): 1-10 cig/day	T-G	Androgen	0	33
Tobacco Smoke	Cigarettes (3rd Trim): >10 cig/day	T-G	Androgen	0	33
Tobacco Smoke	Cigarettes (1st Trim): 1-10 cig/day	T-G	Androgen	0	33
Tobacco Smoke	Cigarettes (1st Trim): >10 cig/day	T-G	Androgen	0.179849	33
Tobacco Smoke	Passive smoking (3rd Trim)	T-G	Androgen	0	33
PCOS	PCOS	T-G	Androgen	-0.000999851	33
alcohol_category0.4-1g/day	Alcohol (2nd Trim): 0.4-1g/day vs none	T-G	Androgen	0.390675	33
alcohol_category>1g/day	Alcohol (2nd Trim): >1d/day vs none	T-G	Androgen	0.0551104	33
Physical activity	MVPA (1st Trim): >150 min/week	T-G	Androgen	-0.0437385	33
Physical activity	MVPA (3rd Trim): >150 min/week	T-G	Androgen	-0.329091	33
Sleep	Sleep (1st Trim): More than 7h/day	T-G	Androgen	0	33
Sleep	Sleep (3rd Trim): More than 7h/day	T-G	Androgen	0	33
Folic acid consumption	Folic acid sup	T-G	Androgen	0.158364	33
Depression	EPDS risk (3rd Trim): middle vs low	T-G	Androgen	0	33
Depression	EPDS risk (3rd Trim): high vs low	T-G	Androgen	0	33
Parity	Primiparous vs Nulliparous	T-G	Androgen	-0.0357073	33
Parity	Multiparous vs Nulliparous	T-G	Androgen	0	33
Infertility	Fertility treatment	T-G	Androgen	0.0527958	33
OC	Amniotic fluid (Polyhydramnios)	T-G	Androgen	0	33
OC	Mild preeclampsia	T-G	Androgen	0	33
OC	Gestational hypertension	T-G	Androgen	0	33
OC	Type I diabetes	T-G	Androgen	0	33
OC	Gestational diabetes	T-G	Androgen	0.234817	33
Medication	Corticosteroid	T-G	Androgen	0	33
Medication	Progesterone	T-G	Androgen	0.710335	33
Mother education	Secondary vs Primary	T-G	Androgen	0	33
Mother education	University vs Primary	T-G	Androgen	0	33
Ethnicity	Latin American vs Spanish	T-G	Androgen	0	33
Ethnicity	Others vs Spanish	T-G	Androgen	0.0885117	33
rs2300701_G_A	rs2300701_G_A	T-G	Androgen	0	33
rs806645_C_T	rs806645_C_T	T-G	Androgen	0	33
rs1056836_G_C	rs1056836_G_C	T-G	Androgen	0.0120892	33
rs1264459_A_G	rs1264459_A_G	T-G	Androgen	0	33
rs1937863_A_G	rs1937863_A_G	T-G	Androgen	0	33
rs743572_A_G	rs743572_A_G	T-G	Androgen	0	33
rs10046_G_A	rs10046_G_A	T-G	Androgen	0	33
rs28757184_G_A	rs28757184_G_A	T-G	Androgen	0	33
rs700518_T_C	rs700518_T_C	T-G	Androgen	0	33
rs6493497_G_A	rs6493497_G_A	T-G	Androgen	0	33
Sleep	Sleep score (1st Trim)	T-G	Androgen	0.0594643	33
Diet	Fat intake (2nd Trim)	T-G	Androgen	-0.0263842	33
Diet	Vitamin D intake (2nd Trim)	T-G	Androgen	0	33
Diet	aMED (2nd Trim)	T-G	Androgen	0.0535702	33
Depression	EPDS (3rd Trim)	T-G	Androgen	0	33
Stress	PSS (3rd Trim)	T-G	Androgen	0.0410803	33
Anthropometry	BMI (3rd Trim)	T-G	Androgen	0	33
Age	Age	T-G	Androgen	0	33
Anthropometry	Weight gain (during preg.)	T-G	Androgen	0.0551642	33
Fetuses	Foetal weight (2nd Trim)	T-G	Androgen	0	33
Fetuses	Foetal weight (3rd Trim)	T-G	Androgen	0	33
Fetuses	Sex of fetuses (Girl)	T-G	Androgen	0	34
Tobacco Smoke	Smoking (bef. preg)	T-G	Androgen	0	34
Tobacco Smoke	Smoking (3rd Trim)	T-G	Androgen	0	34
Tobacco Smoke	Smoking (during preg.)	T-G	Androgen	0	34
Tobacco Smoke	Cigarettes (3rd Trim): 1-10 cig/day	T-G	Androgen	0	34
Tobacco Smoke	Cigarettes (3rd Trim): >10 cig/day	T-G	Androgen	0	34
Tobacco Smoke	Cigarettes (1st Trim): 1-10 cig/day	T-G	Androgen	0	34
Tobacco Smoke	Cigarettes (1st Trim): >10 cig/day	T-G	Androgen	0	34
Tobacco Smoke	Passive smoking (3rd Trim)	T-G	Androgen	0	34
PCOS	PCOS	T-G	Androgen	0	34
alcohol_category0.4-1g/day	Alcohol (2nd Trim): 0.4-1g/day vs none	T-G	Androgen	0	34
alcohol_category>1g/day	Alcohol (2nd Trim): >1d/day vs none	T-G	Androgen	0	34
Physical activity	MVPA (1st Trim): >150 min/week	T-G	Androgen	0	34
Physical activity	MVPA (3rd Trim): >150 min/week	T-G	Androgen	0	34
Sleep	Sleep (1st Trim): More than 7h/day	T-G	Androgen	0	34
Sleep	Sleep (3rd Trim): More than 7h/day	T-G	Androgen	0	34
Folic acid consumption	Folic acid sup	T-G	Androgen	0	34
Depression	EPDS risk (3rd Trim): middle vs low	T-G	Androgen	0	34
Depression	EPDS risk (3rd Trim): high vs low	T-G	Androgen	0	34
Parity	Primiparous vs Nulliparous	T-G	Androgen	0	34
Parity	Multiparous vs Nulliparous	T-G	Androgen	0	34
Infertility	Fertility treatment	T-G	Androgen	0	34
OC	Amniotic fluid (Polyhydramnios)	T-G	Androgen	0	34
OC	Mild preeclampsia	T-G	Androgen	0	34
OC	Gestational hypertension	T-G	Androgen	0	34
OC	Type I diabetes	T-G	Androgen	0	34
OC	Gestational diabetes	T-G	Androgen	0	34
Medication	Corticosteroid	T-G	Androgen	0	34
Medication	Progesterone	T-G	Androgen	0	34
Mother education	Secondary vs Primary	T-G	Androgen	0	34
Mother education	University vs Primary	T-G	Androgen	0	34
Ethnicity	Latin American vs Spanish	T-G	Androgen	0	34
Ethnicity	Others vs Spanish	T-G	Androgen	0	34
rs2300701_G_A	rs2300701_G_A	T-G	Androgen	0	34
rs806645_C_T	rs806645_C_T	T-G	Androgen	0	34
rs1056836_G_C	rs1056836_G_C	T-G	Androgen	0	34
rs1264459_A_G	rs1264459_A_G	T-G	Androgen	0	34
rs1937863_A_G	rs1937863_A_G	T-G	Androgen	0	34
rs743572_A_G	rs743572_A_G	T-G	Androgen	0	34
rs10046_G_A	rs10046_G_A	T-G	Androgen	0	34
rs28757184_G_A	rs28757184_G_A	T-G	Androgen	0	34
rs700518_T_C	rs700518_T_C	T-G	Androgen	0	34
rs6493497_G_A	rs6493497_G_A	T-G	Androgen	0	34
Sleep	Sleep score (1st Trim)	T-G	Androgen	0	34
Diet	Fat intake (2nd Trim)	T-G	Androgen	0	34
Diet	Vitamin D intake (2nd Trim)	T-G	Androgen	0	34
Diet	aMED (2nd Trim)	T-G	Androgen	0	34
Depression	EPDS (3rd Trim)	T-G	Androgen	0	34
Stress	PSS (3rd Trim)	T-G	Androgen	0	34
Anthropometry	BMI (3rd Trim)	T-G	Androgen	0	34
Age	Age	T-G	Androgen	0	34
Anthropometry	Weight gain (during preg.)	T-G	Androgen	0	34
Fetuses	Foetal weight (2nd Trim)	T-G	Androgen	0	34
Fetuses	Foetal weight (3rd Trim)	T-G	Androgen	0	34
Fetuses	Sex of fetuses (Girl)	T-G	Androgen	0.0775836	35
Tobacco Smoke	Smoking (bef. preg)	T-G	Androgen	0.0847663	35
Tobacco Smoke	Smoking (3rd Trim)	T-G	Androgen	0	35
Tobacco Smoke	Smoking (during preg.)	T-G	Androgen	0	35
Tobacco Smoke	Cigarettes (3rd Trim): 1-10 cig/day	T-G	Androgen	0	35
Tobacco Smoke	Cigarettes (3rd Trim): >10 cig/day	T-G	Androgen	0	35
Tobacco Smoke	Cigarettes (1st Trim): 1-10 cig/day	T-G	Androgen	0	35
Tobacco Smoke	Cigarettes (1st Trim): >10 cig/day	T-G	Androgen	-0.428734	35
Tobacco Smoke	Passive smoking (3rd Trim)	T-G	Androgen	-0.0764235	35
PCOS	PCOS	T-G	Androgen	-0.119807	35
alcohol_category0.4-1g/day	Alcohol (2nd Trim): 0.4-1g/day vs none	T-G	Androgen	0	35
alcohol_category>1g/day	Alcohol (2nd Trim): >1d/day vs none	T-G	Androgen	0	35
Physical activity	MVPA (1st Trim): >150 min/week	T-G	Androgen	0	35
Physical activity	MVPA (3rd Trim): >150 min/week	T-G	Androgen	-0.257683	35
Sleep	Sleep (1st Trim): More than 7h/day	T-G	Androgen	0	35
Sleep	Sleep (3rd Trim): More than 7h/day	T-G	Androgen	0	35
Folic acid consumption	Folic acid sup	T-G	Androgen	0.0597777	35
Depression	EPDS risk (3rd Trim): middle vs low	T-G	Androgen	-0.158893	35
Depression	EPDS risk (3rd Trim): high vs low	T-G	Androgen	0.412726	35
Parity	Primiparous vs Nulliparous	T-G	Androgen	0	35
Parity	Multiparous vs Nulliparous	T-G	Androgen	0	35
Infertility	Fertility treatment	T-G	Androgen	0.135219	35
OC	Amniotic fluid (Polyhydramnios)	T-G	Androgen	0	35
OC	Mild preeclampsia	T-G	Androgen	0	35
OC	Gestational hypertension	T-G	Androgen	0	35
OC	Type I diabetes	T-G	Androgen	0	35
OC	Gestational diabetes	T-G	Androgen	0.109614	35
Medication	Corticosteroid	T-G	Androgen	0.969148	35
Medication	Progesterone	T-G	Androgen	0.511212	35
Mother education	Secondary vs Primary	T-G	Androgen	0.0372548	35
Mother education	University vs Primary	T-G	Androgen	-0.0548345	35
Ethnicity	Latin American vs Spanish	T-G	Androgen	0.0305729	35
Ethnicity	Others vs Spanish	T-G	Androgen	-0.201391	35
rs2300701_G_A	rs2300701_G_A	T-G	Androgen	0	35
rs806645_C_T	rs806645_C_T	T-G	Androgen	-0.0755676	35
rs1056836_G_C	rs1056836_G_C	T-G	Androgen	0.00858656	35
rs1264459_A_G	rs1264459_A_G	T-G	Androgen	0	35
rs1937863_A_G	rs1937863_A_G	T-G	Androgen	0.0589362	35
rs743572_A_G	rs743572_A_G	T-G	Androgen	0.110775	35
rs10046_G_A	rs10046_G_A	T-G	Androgen	0.0048994	35
rs28757184_G_A	rs28757184_G_A	T-G	Androgen	0	35
rs700518_T_C	rs700518_T_C	T-G	Androgen	0	35
rs6493497_G_A	rs6493497_G_A	T-G	Androgen	-0.109269	35
Sleep	Sleep score (1st Trim)	T-G	Androgen	0.0191886	35
Diet	Fat intake (2nd Trim)	T-G	Androgen	0	35
Diet	Vitamin D intake (2nd Trim)	T-G	Androgen	0	35
Diet	aMED (2nd Trim)	T-G	Androgen	-0.0380859	35
Depression	EPDS (3rd Trim)	T-G	Androgen	0	35
Stress	PSS (3rd Trim)	T-G	Androgen	0	35
Anthropometry	BMI (3rd Trim)	T-G	Androgen	0	35
Age	Age	T-G	Androgen	0.00577441	35
Anthropometry	Weight gain (during preg.)	T-G	Androgen	0.0433691	35
Fetuses	Foetal weight (2nd Trim)	T-G	Androgen	-0.108788	35
Fetuses	Foetal weight (3rd Trim)	T-G	Androgen	0	35
Fetuses	Sex of fetuses (Girl)	T-G	Androgen	0.0197465	36
Tobacco Smoke	Smoking (bef. preg)	T-G	Androgen	0.172131	36
Tobacco Smoke	Smoking (3rd Trim)	T-G	Androgen	0.173526	36
Tobacco Smoke	Smoking (during preg.)	T-G	Androgen	0	36
Tobacco Smoke	Cigarettes (3rd Trim): 1-10 cig/day	T-G	Androgen	-0.582032	36
Tobacco Smoke	Cigarettes (3rd Trim): >10 cig/day	T-G	Androgen	-0.187652	36
Tobacco Smoke	Cigarettes (1st Trim): 1-10 cig/day	T-G	Androgen	0	36
Tobacco Smoke	Cigarettes (1st Trim): >10 cig/day	T-G	Androgen	-0.196562	36
Tobacco Smoke	Passive smoking (3rd Trim)	T-G	Androgen	0	36
PCOS	PCOS	T-G	Androgen	-0.111697	36
alcohol_category0.4-1g/day	Alcohol (2nd Trim): 0.4-1g/day vs none	T-G	Androgen	0	36
alcohol_category>1g/day	Alcohol (2nd Trim): >1d/day vs none	T-G	Androgen	0.490131	36
Physical activity	MVPA (1st Trim): >150 min/week	T-G	Androgen	-0.0613333	36
Physical activity	MVPA (3rd Trim): >150 min/week	T-G	Androgen	0	36
Sleep	Sleep (1st Trim): More than 7h/day	T-G	Androgen	-0.0988665	36
Sleep	Sleep (3rd Trim): More than 7h/day	T-G	Androgen	0	36
Folic acid consumption	Folic acid sup	T-G	Androgen	0	36
Depression	EPDS risk (3rd Trim): middle vs low	T-G	Androgen	0	36
Depression	EPDS risk (3rd Trim): high vs low	T-G	Androgen	0.0899115	36
Parity	Primiparous vs Nulliparous	T-G	Androgen	0	36
Parity	Multiparous vs Nulliparous	T-G	Androgen	0	36
Infertility	Fertility treatment	T-G	Androgen	0	36
OC	Amniotic fluid (Polyhydramnios)	T-G	Androgen	-0.0873997	36
OC	Mild preeclampsia	T-G	Androgen	0.180826	36
OC	Gestational hypertension	T-G	Androgen	0	36
OC	Type I diabetes	T-G	Androgen	0	36
OC	Gestational diabetes	T-G	Androgen	0	36
Medication	Corticosteroid	T-G	Androgen	0.298005	36
Medication	Progesterone	T-G	Androgen	0.550605	36
Mother education	Secondary vs Primary	T-G	Androgen	0	36
Mother education	University vs Primary	T-G	Androgen	0	36
Ethnicity	Latin American vs Spanish	T-G	Androgen	0.0921689	36
Ethnicity	Others vs Spanish	T-G	Androgen	0	36
rs2300701_G_A	rs2300701_G_A	T-G	Androgen	0	36
rs806645_C_T	rs806645_C_T	T-G	Androgen	0	36
rs1056836_G_C	rs1056836_G_C	T-G	Androgen	0.0484523	36
rs1264459_A_G	rs1264459_A_G	T-G	Androgen	0.0165743	36
rs1937863_A_G	rs1937863_A_G	T-G	Androgen	0.10159	36
rs743572_A_G	rs743572_A_G	T-G	Androgen	0.166794	36
rs10046_G_A	rs10046_G_A	T-G	Androgen	0	36
rs28757184_G_A	rs28757184_G_A	T-G	Androgen	0	36
rs700518_T_C	rs700518_T_C	T-G	Androgen	0	36
rs6493497_G_A	rs6493497_G_A	T-G	Androgen	-0.111361	36
Sleep	Sleep score (1st Trim)	T-G	Androgen	0.035087	36
Diet	Fat intake (2nd Trim)	T-G	Androgen	-0.0707089	36
Diet	Vitamin D intake (2nd Trim)	T-G	Androgen	0.0362115	36
Diet	aMED (2nd Trim)	T-G	Androgen	-0.0532725	36
Depression	EPDS (3rd Trim)	T-G	Androgen	0	36
Stress	PSS (3rd Trim)	T-G	Androgen	0.0478978	36
Anthropometry	BMI (3rd Trim)	T-G	Androgen	0	36
Age	Age	T-G	Androgen	0	36
Anthropometry	Weight gain (during preg.)	T-G	Androgen	0.0533979	36
Fetuses	Foetal weight (2nd Trim)	T-G	Androgen	-0.069047	36
Fetuses	Foetal weight (3rd Trim)	T-G	Androgen	-0.024384	36
Fetuses	Sex of fetuses (Girl)	T-G	Androgen	0	37
Tobacco Smoke	Smoking (bef. preg)	T-G	Androgen	0.0295503	37
Tobacco Smoke	Smoking (3rd Trim)	T-G	Androgen	-0.0393118	37
Tobacco Smoke	Smoking (during preg.)	T-G	Androgen	0	37
Tobacco Smoke	Cigarettes (3rd Trim): 1-10 cig/day	T-G	Androgen	0	37
Tobacco Smoke	Cigarettes (3rd Trim): >10 cig/day	T-G	Androgen	0	37
Tobacco Smoke	Cigarettes (1st Trim): 1-10 cig/day	T-G	Androgen	0	37
Tobacco Smoke	Cigarettes (1st Trim): >10 cig/day	T-G	Androgen	0	37
Tobacco Smoke	Passive smoking (3rd Trim)	T-G	Androgen	-0.135748	37
PCOS	PCOS	T-G	Androgen	-0.104175	37
alcohol_category0.4-1g/day	Alcohol (2nd Trim): 0.4-1g/day vs none	T-G	Androgen	0.0136758	37
alcohol_category>1g/day	Alcohol (2nd Trim): >1d/day vs none	T-G	Androgen	0.327509	37
Physical activity	MVPA (1st Trim): >150 min/week	T-G	Androgen	0	37
Physical activity	MVPA (3rd Trim): >150 min/week	T-G	Androgen	-0.176915	37
Sleep	Sleep (1st Trim): More than 7h/day	T-G	Androgen	-0.0557573	37
Sleep	Sleep (3rd Trim): More than 7h/day	T-G	Androgen	0	37
Folic acid consumption	Folic acid sup	T-G	Androgen	0.071623	37
Depression	EPDS risk (3rd Trim): middle vs low	T-G	Androgen	0	37
Depression	EPDS risk (3rd Trim): high vs low	T-G	Androgen	0	37
Parity	Primiparous vs Nulliparous	T-G	Androgen	0.038938	37
Parity	Multiparous vs Nulliparous	T-G	Androgen	0	37
Infertility	Fertility treatment	T-G	Androgen	0	37
OC	Amniotic fluid (Polyhydramnios)	T-G	Androgen	-0.346775	37
OC	Mild preeclampsia	T-G	Androgen	0	37
OC	Gestational hypertension	T-G	Androgen	0	37
OC	Type I diabetes	T-G	Androgen	0	37
OC	Gestational diabetes	T-G	Androgen	0.0136732	37
Medication	Corticosteroid	T-G	Androgen	1.14865	37
Medication	Progesterone	T-G	Androgen	0	37
Mother education	Secondary vs Primary	T-G	Androgen	0	37
Mother education	University vs Primary	T-G	Androgen	-0.0449839	37
Ethnicity	Latin American vs Spanish	T-G	Androgen	0	37
Ethnicity	Others vs Spanish	T-G	Androgen	-0.177274	37
rs2300701_G_A	rs2300701_G_A	T-G	Androgen	-0.0127512	37
rs806645_C_T	rs806645_C_T	T-G	Androgen	0	37
rs1056836_G_C	rs1056836_G_C	T-G	Androgen	0	37
rs1264459_A_G	rs1264459_A_G	T-G	Androgen	0	37
rs1937863_A_G	rs1937863_A_G	T-G	Androgen	0.0323271	37
rs743572_A_G	rs743572_A_G	T-G	Androgen	0.0147786	37
rs10046_G_A	rs10046_G_A	T-G	Androgen	0.0197301	37
rs28757184_G_A	rs28757184_G_A	T-G	Androgen	0	37
rs700518_T_C	rs700518_T_C	T-G	Androgen	0	37
rs6493497_G_A	rs6493497_G_A	T-G	Androgen	-0.18256	37
Sleep	Sleep score (1st Trim)	T-G	Androgen	0	37
Diet	Fat intake (2nd Trim)	T-G	Androgen	0	37
Diet	Vitamin D intake (2nd Trim)	T-G	Androgen	0	37
Diet	aMED (2nd Trim)	T-G	Androgen	-0.0184974	37
Depression	EPDS (3rd Trim)	T-G	Androgen	0	37
Stress	PSS (3rd Trim)	T-G	Androgen	0	37
Anthropometry	BMI (3rd Trim)	T-G	Androgen	0	37
Age	Age	T-G	Androgen	0	37
Anthropometry	Weight gain (during preg.)	T-G	Androgen	0	37
Fetuses	Foetal weight (2nd Trim)	T-G	Androgen	-0.133848	37
Fetuses	Foetal weight (3rd Trim)	T-G	Androgen	0	37
[truncated: 478,602+ more rows]

## Sheet: TableS9
Table S9: Elastic net regression (ENET) tune parameters - BiSC cohort (Test set n= 144)
Steroid Hormone (SH) molecular features	Family-hormones	RMSE (mean)	RMSE (SD)	Rsquare (mean)	Rsquare (SD)
T-G	Androgen	1.086	0.033	0.009	0.013
T-S	Androgen	1.269	0.025	0.008	0.01
DHEA-S	Androgen	2.299	0.06	0.012	0.013
5AD-diS_1	Androgen	1.198	0.022	0.009	0.01
5AD-diS_2	Androgen	0.795	0.019	0.018	0.014
16OHDHEA-diS_1	Androgen	1.026	0.025	0.004	0.006
16OHDHEA-diS_2	Androgen	1.071	0.029	0.015	0.01
epiAN-S	Androgen	1.747	0.059	0.009	0.011
AN-S	Androgen	1.512	0.053	0.003	0.003
Etio-S	Androgen	1.345	0.029	0.012	0.013
16OH-DHEAS_1	Androgen	0.747	0.021	0.003	0.003
16OH-DHEAS_2	Androgen	1.5	0.033	0.012	0.011
Andros-G	Androgen	0.962	0.021	0.028	0.019
Etio-G	Androgen	1.153	0.03	0.011	0.011
E3-G	Estrogen	0.773	0.024	0.01	0.011
E3-SG	Estrogen	1.103	0.026	0.037	0.023
E3-S	Estrogen	1.103	0.032	0.008	0.01
E2-S	Estrogen	1.37	0.04	0.005	0.006
E1-G	Estrogen	1.04	0.033	0.008	0.009
E1-S	Estrogen	2.02	0.046	0.033	0.017
E4-SG	Estrogen	1.251	0.034	0.006	0.008
F-S	Corticosteroid	0.701	0.013	0.012	0.012
E-S	Corticosteroid	0.667	0.023	0.011	0.014
B-S	Corticosteroid	0.684	0.028	0.006	0.007
A-S	Corticosteroid	0.633	0.013	0.014	0.015
E-G	Corticosteroid	0.681	0.027	0.006	0.008
F-G	Corticosteroid	0.743	0.021	0.008	0.01
20DHE-G	Corticosteroid	0.875	0.017	0.054	0.022
20aDHF-G	Corticosteroid	1.041	0.017	0.029	0.02
20bDHF-G	Corticosteroid	0.897	0.032	0.006	0.008
THE-G	Corticosteroid	0.771	0.02	0.035	0.019
Cortolone-G_1	Corticosteroid	0.622	0.019	0.102	0.026
Cortolone-G_2	Corticosteroid	0.812	0.022	0.011	0.014
5PD-diS	Progestogen	0.913	0.017	0.002	0.004
PD-diS_1	Progestogen	0.796	0.016	0.006	0.007
PD_diS_2	Progestogen	1.097	0.032	0.004	0.005
PD-diS_3	Progestogen	1.13	0.039	0.003	0.004
21OH-5P-diS	Progestogen	0.681	0.018	0.02	0.017
PT-diS	Progestogen	1.526	0.042	0.013	0.013
5PD-SG	Progestogen	0.95	0.029	0.01	0.011
PD-SG_1	Progestogen	1.178	0.024	0.011	0.01
PD-SG_2	Progestogen	1.507	0.047	0.024	0.018
PD-SG_4	Progestogen	1.035	0.022	0.005	0.006
PD-SG_5	Progestogen	0.912	0.022	0.008	0.009
PD-S_1	Progestogen	1.193	0.043	0.024	0.017
PD-S_2	Progestogen	1.187	0.035	0.003	0.004
5PD-20one-S	Progestogen	1.306	0.043	0.004	0.005
5PD-G	Progestogen	0.655	0.022	0.006	0.009
PD-G	Progestogen	0.511	0.017	0.007	0.007
PT-G	Progestogen	0.562	0.014	0.004	0.005
Total Testosterone	Androgen	0.778	0.021	0.026	0.017
Total DHEA	Androgen	0.989	0.026	0.006	0.007
Total Androgens	Androgen	0.736	0.023	0.011	0.011
Total Corticosterone	Corticosteroid	0.585	0.02	0.009	0.011
Total Cortisol	Corticosteroid	0.59	0.019	0.041	0.018
Total Corticosteroids	Corticosteroid	0.597	0.019	0.025	0.015
Total Estradiol	Estrogen	1.426	0.038	0.018	0.014
Total Estriol	Estrogen	0.762	0.018	0.003	0.005
Total Estrogens	Estrogen	0.85	0.022	0.009	0.01
Total Progesterone	Progestogen	0.531	0.017	0.006	0.009
Total Pregnenolone	Progestogen	0.645	0.012	0.007	0.009
Total 17-hydroxy-progesterone	Progestogen	0.553	0.015	0.01	0.014
Total Progestogens	Progestogen	0.548	0.014	0.005	0.008
SG ratio Testosterone	SG ratio	0.979	0.047	0.046	0.031
SG ratio Androgens	SG ratio	0.93	0.03	0.021	0.013
SG ratio Cortisol	SG ratio	0.775	0.018	0.06	0.028
SG ratio Corticosteroids	SG ratio	0.645	0.022	0.069	0.028
SG ratio Estradiol	SG ratio	1.574	0.047	0.013	0.012
SG ratio Estriol	SG ratio	1.054	0.021	0.009	0.009
SG ratio Estrogens	SG ratio	1.408	0.032	0.018	0.013
SG ratio Progesterone	SG ratio	1.057	0.032	0.009	0.01
SG ratio Progestogens	SG ratio	1.041	0.024	0.031	0.017
11b-hydroxysteroid dehydrogenase type 1	phase I ratio	0.449	0.013	0.02	0.016
11b-hydroxysteroid dehydrogenase type 2	phase I ratio	0.447	0.016	0.046	0.025
20a-reductase	phase I ratio	1.096	0.028	0.02	0.017
20b-reductase	phase I ratio	1.041	0.04	0.004	0.005
5a- reductase (SRD5As)	phase I ratio	0.657	0.021	0.005	0.007
5b-reductase + 3a- hydroxysteroid dehydrogenase	phase I ratio	0.641	0.022	0.046	0.024
∆4 17,20 lyase (CYP17A1)	phase I ratio	0.845	0.018	0.051	0.016
3b-hydroxysteroid dehydrogenase (3bHSD)	phase I ratio	1.482	0.065	0.006	0.008
P450 aromatase	phase I ratio	1.379	0.043	0.005	0.006
17b-hydroxysteroid dehydrogenase (17bHSD)	phase I ratio	2.302	0.063	0.006	0.008
16a-hydroxylase	phase I ratio	1.685	0.035	0.003	0.004
Global 17a-hydroxylase	phase I ratio	0.57	0.012	0.02	0.017
Global 17,20 lyase	phase I ratio	0.797	0.023	0.075	0.034
Global CYP17	phase I ratio	0.77	0.023	0.045	0.03
Global 21-hydroxylase	phase I ratio	0.612	0.015	0.06	0.027
Global 3b-HSD	phase I ratio	0.406	0.009	0.006	0.007
Global aromatase	phase I ratio	1.33	0.035	0.068	0.028

[truncated: 5 more sheets: TableS10, TableS11, TableS12, TableS13, TableS14]
